# Supplementary material for: Unraveling unique and common cell type-specific mechanisms in glioblastoma multiforme
Source: Comput Struct Biotechnol J. 2021 Dec 9;20:90–106. doi: 10.1016/j.csbj.2021.12.010 (PMC8688884; doi:10.1016/j.csbj.2021.12.010)
Supplement: Supplementary data 4 [file mmc4.xlsx]

## Sheet: Astrocyte
TABLE S1A- ASTROCYTE AND TP GLIOMA COMMON GENES
Upregulated genes	LogFC	Adj-P-Val				Downregulated genes	logFC	Adj-p-val
ACVR1C	4.81151	1.08793e-08				DDAH2	-1.00108	1.62006e-05
ABCC12	4.50359	1.69391e-08				CMC1	-1.00137	0.00229904
CYP26B1	4.21083	2.69835e-07				RPL10A	-1.00703	0.00114742
BDNF	3.8233	9.38905e-06				SNRPE	-1.01123	0.0388209
NPHS1	3.67033	2.35694e-28				CLNS1A	-1.01302	1.6467e-07
SMYD1	3.5509	6.58012e-08				LPAR2	-1.0166	0.043453
GPR179	3.53552	2.74363e-06				ARPC5	-1.03352	0.000561649
PKP2	3.06015	0.00322669				TOMM5	-1.03716	0.00145549
EXD1	3.03724	1.705e-18				RPS9	-1.03851	0.00166713
RHCG	2.93345	0.00177151				CAPZA2	-1.04084	0.00336086
ADAMTS19	2.90438	0.00117997				GYS1	-1.0467	0.000475593
KRT19	2.90123	0.000135491				RPL35	-1.04852	0.00672977
GCSH	2.80742	4.7031e-08				SEC13	-1.05002	7.66324e-07
MYH15	2.73615	0.000300866				ARRDC3	-1.05955	0.0043464
SLC6A1	2.71156	3.81906e-06				NVL	-1.07059	4.86004e-09
SLC2A4	2.69186	5.04442e-07				CECR5	-1.07534	0.000785193
RAPGEF3	2.59312	6.116e-10				MEIS1	-1.07657	0.0288422
IQCA1	2.48053	0.0186942				NUBP2	-1.08197	5.07658e-05
ARHGEF33	2.46158	7.10537e-10				RHOA	-1.09531	5.68302e-10
CYP7B1	2.42937	0.00152841				DIABLO	-1.10285	1.09912e-06
HBA2	2.29179	0.0202776				RPL11	-1.10623	2.43321e-05
TOLLIP	2.13162	2.75114e-17				ZNF433	-1.12704	0.000137404
TMEM229A	2.12106	0.0443043				ZNF823	-1.14281	1.22095e-06
KIAA1109	2.05504	5.50342e-09				TIMP3	-1.16277	0.00675939
MDN1	1.89473	4.42531e-06				MRPS14	-1.1667	6.08813e-09
GREB1	1.89295	0.00040578				RPLP1	-1.16691	0.000167602
MMD2	1.86831	0.0494359				LIPT1	-1.1692	3.62851e-06
LDOC1	1.85861	0.00150253				STRA13	-1.17364	0.000548199
NEBL	1.78764	0.00577357				RB1	-1.17373	0.000808483
NR1D1	1.73665	0.000155495				ZNF22	-1.17561	1.18363e-06
CDC26	1.71148	0.0425244				RPL8	-1.18225	0.000154814
PER3	1.69714	0.00118539				RPL18	-1.20339	0.000427003
MYH6	1.6963	0.000576245				RPL36	-1.20657	0.000583563
FOLH1	1.66964	0.029817				SNRPF	-1.22014	1.23091e-07
GPR63	1.66829	0.0139922				RPL32	-1.22511	0.000226304
DST	1.51524	5.63953e-05				NME1	-1.24838	0.000403799
SEMA3B	1.51226	0.00378333				RPS4X	-1.25049	0.000102263
OR2H2	1.48821	0.00519774				ANAPC11	-1.25921	3.86947e-05
SYNPO2	1.48814	0.00491265				ILF2	-1.26055	8.52298e-08
NIPAL1	1.47242	0.000136164				FAM181B	-1.27736	0.0389708
CATSPER2	1.39857	0.00142222				LAMA2	-1.27956	0.02908
GHITM	1.39291	2.78429e-09				ZNF878	-1.28009	0.00454208
HSD17B6	1.37283	0.0438817				RAB9A	-1.28281	6.92052e-05
KCNJ10	1.35876	0.029817				SLC26A6	-1.29361	4.15647e-05
RPL9	1.32665	0.0205685				DDOST	-1.30031	2.50354e-10
CYP4F2	1.27222	0.0320822				PDSS1	-1.30054	5.82861e-06
TMC7	1.2018	0.00517332				PXMP2	-1.3163	4.95052e-05
TSGA10	1.19032	0.00415272				ZNF345	-1.32009	1.68881e-06
NDUFB8	1.17935	4.07853e-05				FMO4	-1.32091	0.00185498
TNNT3	1.13295	0.0457332				KDELR1	-1.32319	1.82372e-08
ACTR1A	1.13091	3.25548e-08				ZNF700	-1.32495	3.29172e-07
ACOT1	1.12484	0.00223595				DAD1	-1.33014	5.61222e-07
FKBP8	1.11916	1.91957e-08				KIF24	-1.34407	0.00207929
CAPS2	1.10273	0.030531				MKS1	-1.35402	2.65495e-12
SREBF1	1.08209	0.00789892				SHFM1	-1.37962	1.75004e-07
MACF1	1.04455	0.00230043				SNHG9	-1.38554	0.000250755
EIF4G3	1.04093	3.10694e-05				SNRPD2	-1.41111	5.38348e-05
ZNF839	1.00585	4.08775e-05				RFXANK	-1.45517	1.9261e-10
						RPL23A	-1.47286	1.13835e-08
						DPPA4	-1.47773	0.0350213
						RPS16	-1.4927	5.76059e-05
						RPL27	-1.5443	5.29654e-05
						GPX1	-1.55038	0.000101768
						ADAMTS5	-1.57333	0.00796238
						RPS3	-1.57697	1.22471e-05
						CREB3L4	-1.59737	5.01484e-06
						RPL29	-1.60912	6.77426e-07
						RPS27L	-1.63338	3.36875e-05
						MAPRE1	-1.6359	1.64894e-18
						ARL6IP6	-1.6581	7.61532e-12
						CD320	-1.66022	1.20318e-08
						RAB34	-1.69517	0.00437106
						MT2A	-1.70121	0.00647121
						SSR4	-1.73032	4.32378e-08
						PFN1	-1.73124	3.00591e-12
						STK36	-1.73251	1.84023e-07
						MAD2L2	-1.75266	1.16669e-06
						MYL12A	-1.77826	5.42846e-06
						OST4	-1.7953	9.78485e-09
						MYL6	-1.81386	5.06272e-07
						KDELR2	-1.87739	1.05967e-12
						SP6	-1.90021	0.000931802
						GLIS3	-1.9048	0.000395304
						KCTD14	-1.91135	0.00506724
						IL15RA	-1.91864	7.9912e-06
						PTN	-1.94384	4.76793e-05
						SSR2	-1.94632	9.42634e-11
						IL18	-1.9517	0.000288069
						ARHGAP42	-1.9531	1.90497e-08
						RPS5	-1.99866	2.82844e-06
						GNB2L1	-2.01142	3.15608e-15
						CCDC18	-2.03766	2.38479e-06
						HS3ST3B1	-2.0461	0.0228492
						CCL5	-2.05486	0.00145776
						AGBL2	-2.14439	0.00431339
						RPS15A	-2.1609	5.27704e-09
						HLA-A	-2.19464	1.84613e-06
						PABPC4L	-2.2028	3.61367e-05
						TMSB15B	-2.24695	7.10581e-06
						SLC2A10	-2.27369	6.28969e-06
						NEXN	-2.29271	7.87716e-06
						PLSCR1	-2.3459	1.8182e-07
						HLA-B	-2.39996	1.76782e-06
						MUC1	-2.43336	3.31958e-06
						RPLP0	-2.43901	1.37542e-12
						RHOC	-2.45479	4.54367e-14
						EVC2	-2.47019	0.000962687
						RPL39	-2.57912	2.97014e-08
						VGLL2	-2.64527	0.0153573
						HS3ST3A1	-2.65448	0.00380366
						NAT1	-2.68582	4.76286e-09
						LOC400043	-2.70076	1.29093e-06
						ADAMTS6	-2.74519	1.48981e-07
						SPATA17	-2.8854	4.04397e-05
						VEPH1	-2.95255	0.00874236
						VNN1	-3.17591	3.12813e-07
						SEC61G	-3.21457	0.00301814
						CDK4	-3.35075	0.00014839
						OSR2	-3.86172	2.23021e-06
						CA3	-4.63836	9.42977e-05
						HOXB2	-4.86102	2.83448e-05

## Sheet: Microglia
TABLE S1B- MICROGLIA AND TP GLIOMA COMMON GENES
Upregulated genes	LogFC	Adj-P-Val				Downregulated genes	logFC	Adj-p-val
VIPR1	3.8695	1.38206e-08				CRADD	-1.0042	0.00279204
CD22	3.83053	3.40716e-05				CIB1	-1.005	0.000625983
SYNGR1	3.59655	9.60001e-18				NEU1	-1.00887	0.000347643
CACNA1S	3.52553	1.12301e-08				RELB	-1.01439	0.00801078
MYADML2	3.09139	4.5388e-10				IL4R	-1.01703	0.0163438
NUAK1	3.08389	3.35413e-15				CTNS	-1.01923	2.3281e-07
GUCA1A	3.0779	0.00124022				ABHD15	-1.025	0.000303035
HRH2	3.03429	2.24522e-05				MGAT1	-1.02732	3.25493e-06
NRAP	2.99961	2.66831e-05				ERMAP	-1.0381	0.000413702
IL1RL2	2.92242	5.84682e-08				RNF114	-1.04786	4.51904e-09
ASB2	2.77497	1.81723e-05				CRY1	-1.05666	5.17368e-05
HPN	2.75186	0.000251861				CYSLTR1	-1.06054	0.0302994
SIRPB1	2.7206	1.80243e-09				SCPEP1	-1.07349	0.000689891
RASD2	2.68687	5.58218e-07				ZNF691	-1.07461	1.25902e-06
CCL3L3	2.59549	0.0114846				CKM	-1.07487	0.0264893
PNPLA7	2.46453	2.8685e-05				SPG21	-1.07561	1.59803e-08
LIPH	2.37721	0.00123621				HS1BP3	-1.08266	8.85113e-06
XIRP1	2.31644	0.00310608				P2RX4	-1.08349	4.22668e-05
ROGDI	2.24755	5.93522e-12				MED11	-1.08996	1.74266e-05
TMEM52	2.22196	0.00110386				MAP3K14	-1.09527	0.000656096
GPAT2	2.16825	0.00109546				AUP1	-1.09855	3.02166e-08
KLHL38	2.09647	2.92995e-06				PECR	-1.10487	0.000111569
MYOM1	2.07201	0.00193608				PPCDC	-1.11122	9.3726e-05
ELMO1	1.93179	5.55864e-05				ARHGAP9	-1.12159	0.0141156
PWWP2B	1.76581	5.168e-11				TRAF5	-1.12163	0.00174719
PLA2G4D	1.75974	7.3129e-06				TRAF3IP3	-1.12346	0.0369023
SUN2	1.63539	8.18635e-06				RNASET2	-1.14268	0.00304983
TRPM2	1.55198	0.00121036				RELA	-1.14625	2.1263e-13
CDH23	1.53389	0.0318956				CSF3R	-1.14681	0.0273329
LY6D	1.51387	1.78716e-06				LSM10	-1.14835	0.000114401
MYL2	1.5088	4.14781e-18				FGR	-1.15536	0.0087644
USP35	1.44851	1.34376e-10				PXN	-1.15758	2.60768e-06
BCO2	1.42064	0.0323315				CSF1	-1.15964	0.0112383
FNIP2	1.33798	0.000310125				CSF2RB	-1.18174	0.0342237
RPS6KA4	1.31165	2.43793e-08				LPXN	-1.18873	0.000463919
MYO18B	1.28559	0.0285331				APOBEC3H	-1.18941	0.0348511
DUSP13	1.19712	0.0158033				IL4I1	-1.19075	0.0360548
PAOX	1.17531	0.00021984				CLEC7A	-1.19454	0.036543
NAGPA	1.07252	1.74358e-05				PTPRCAP	-1.19967	0.0146354
SERINC3	1.05605	3.97814e-08				HVCN1	-1.20843	0.00193626
SMAP2	1.04593	0.000725284				TBC1D10C	-1.22659	0.0228492
RPTOR	1.02498	9.15741e-05				CTSB	-1.23509	0.00342313
RILPL1	1.02058	2.56993e-07				UNC13D	-1.24097	0.000587947
						FTL	-1.25415	0.00664971
						CD300LB	-1.25441	0.0221697
						SLC43A1	-1.25558	0.000128799
						GPR157	-1.25774	0.0273243
						SIGLEC11	-1.26315	0.0494369
						NLRC4	-1.27122	0.00861222
						GBGT1	-1.27149	0.00317068
						SIRPG	-1.27315	0.0308794
						FADD	-1.27925	8.50764e-11
						SFT2D2	-1.2829	9.0141e-05
						LAT2	-1.28394	0.00422939
						ZMYND15	-1.28873	0.00192167
						CD84	-1.29085	0.0407593
						ITGAL	-1.30469	0.0228317
						UBA7	-1.30873	0.000716739
						ZSWIM4	-1.31282	4.17098e-05
						ABCD1	-1.32713	9.38905e-06
						TNFRSF14	-1.32871	0.00168018
						MAPKAPK2	-1.3328	6.44785e-10
						GGT5	-1.34585	0.000610684
						GPR18	-1.34701	0.0176284
						WAS	-1.35177	0.00393874
						RNASE10	-1.3524	0.000538057
						STX11	-1.354	0.00107417
						RBM38	-1.35661	4.32623e-06
						MMP19	-1.36928	0.000608769
						STK10	-1.37183	4.55279e-06
						DNASE2	-1.37407	3.65703e-08
						SERPINB8	-1.37663	4.55531e-05
						SHMT1	-1.37891	2.01279e-07
						NAGLU	-1.38654	5.83988e-09
						SH3BP2	-1.38997	3.61403e-06
						TAPBPL	-1.39312	0.000418461
						TLR1	-1.40401	0.00144943
						HCST	-1.44092	0.00571929
						PIK3R5	-1.44967	0.00258242
						PCTP	-1.4791	7.05453e-08
						CD101	-1.48369	0.000156646
						SAP30	-1.48684	2.64401e-09
						LY9	-1.49839	0.00872826
						BATF3	-1.51072	0.0190668
						EVI2B	-1.51293	0.00249617
						MAPKAPK3	-1.52915	1.28433e-08
						COTL1	-1.53073	2.80439e-07
						TCIRG1	-1.53468	0.000497507
						GLIPR1	-1.57416	0.00363782
						CD4	-1.57558	0.000501289
						ABI3	-1.5809	0.000178589
						HK2	-1.5812	0.000896521
						IRAK4	-1.59191	1.37772e-08
						TRIM14	-1.5939	1.10364e-05
						LPCAT3	-1.61289	5.1204e-10
						TNIP2	-1.62173	1.05259e-12
						EHD4	-1.63007	1.84023e-07
						DOK1	-1.63552	2.95963e-11
						OAS2	-1.63631	0.019979
						GALM	-1.64081	4.23669e-06
						CD3E	-1.64187	0.0416706
						CYBB	-1.64488	0.0033727
						GRN	-1.64853	4.90195e-08
						IRF1	-1.66409	0.000191264
						PYCARD	-1.67136	0.000227825
						RNASE3	-1.67319	0.035617
						NEURL3	-1.68077	0.005833
						BRI3	-1.68833	1.84359e-09
						SP110	-1.69058	6.61374e-06
						RIPK3	-1.6906	0.00105634
						TREML2	-1.69178	0.00923184
						SASH3	-1.6936	0.000565474
						TNFAIP8L2	-1.72324	0.000520924
						TLR5	-1.72514	0.00118132
						TMCO4	-1.73642	0.000545276
						OASL	-1.74462	0.0311709
						CEACAM1	-1.74547	0.0199036
						IL2RB	-1.74736	0.00707139
						IGSF6	-1.75129	0.000996413
						ADORA3	-1.75368	0.00166295
						CLEC4A	-1.7576	0.000316643
						BTK	-1.75977	0.000391444
						ELF4	-1.76279	9.17869e-05
						CMTM7	-1.78707	3.59694e-05
						HAVCR2	-1.78887	0.000695143
						C2	-1.80316	0.00454598
						EPSTI1	-1.80935	0.00161636
						CD80	-1.812	0.00130898
						SLC16A3	-1.81683	0.00125578
						BCL3	-1.82423	0.000699852
						NUAK2	-1.84165	0.000687664
						CCR2	-1.86162	0.0311883
						LILRA2	-1.87665	0.000653944
						RAB27A	-1.90637	2.28449e-05
						MXRA8	-1.92366	0.000199735
						SLC39A1	-1.93048	3.28874e-15
						FCGR3B	-1.93698	0.031621
						CEACAM4	-1.94045	0.0121133
						TMEM106A	-1.94295	1.39064e-05
						MAN2B1	-1.94476	5.48444e-09
						SLC16A10	-1.97015	0.0146469
						C1RL	-1.99125	0.000257844
						SLFN13	-1.99844	0.00601897
						ZYX	-2.00112	4.23365e-07
						GMFG	-2.00973	1.99351e-05
						BTG1	-2.01219	8.9596e-16
						DOK2	-2.01639	0.00264005
						SNX20	-2.02021	4.83755e-05
						CST7	-2.03431	0.00119961
						FPR1	-2.04755	0.00586754
						HLA-DOA	-2.07789	0.000357348
						PRG2	-2.10657	0.000300866
						ADAM8	-2.11785	0.00763547
						NCF4	-2.12369	1.36035e-05
						BATF	-2.12973	0.000843282
						NCF2	-2.13537	6.38475e-06
						SLAMF6	-2.15863	0.0021866
						CD300A	-2.18532	2.25792e-05
						IL10	-2.18658	0.00690472
						RHOH	-2.203	7.38664e-05
						HLA-DOB	-2.21765	0.000222648
						RNASE6	-2.22468	1.69088e-05
						NKG7	-2.22491	0.000422868
						GUSB	-2.23179	2.37559e-11
						FCGR1A	-2.23208	9.83683e-05
						APOC2	-2.23721	0.000538057
						SLC2A9	-2.24503	5.48106e-08
						LAIR1	-2.24874	2.65117e-05
						TNNI2	-2.25013	6.00068e-05
						CYTIP	-2.25534	7.0769e-05
						HPSE	-2.26042	0.000439839
						BCL2A1	-2.2651	0.00415272
						CD72	-2.26812	0.000114158
						MYC	-2.2922	4.25178e-07
						NOD2	-2.30534	7.38104e-05
						ARL11	-2.30991	1.06111e-05
						CD2	-2.32686	0.00519247
						SIGLEC9	-2.34409	2.16899e-05
						FCGR3A	-2.34867	6.56932e-05
						LBX2	-2.35562	0.000167472
						RUNX1	-2.36749	1.72503e-05
						CD3D	-2.36883	0.00973384
						SIGLEC1	-2.39198	0.00424768
						SLFN12	-2.40113	1.84755e-06
						MYD88	-2.40561	1.39299e-14
						PPP1R3B	-2.41176	1.02273e-08
						MCOLN2	-2.52368	0.000456428
						PLBD1	-2.52992	3.23925e-06
						RUNX3	-2.53393	9.72146e-09
						TRPV4	-2.57881	1.42721e-05
						MS4A7	-2.59672	3.58867e-06
						SLAMF8	-2.61381	5.14224e-05
						TLR8	-2.61901	0.000337709
						FCGR2A	-2.67245	5.65601e-07
						RBM47	-2.6851	4.36157e-07
						MYO1G	-2.72949	5.80007e-05
						SLC11A1	-2.7794	7.25964e-06
						PTPN7	-2.80118	2.96939e-08
						PSMB9	-2.80472	4.33436e-08
						FPR2	-2.82363	0.00203913
						HLA-DMB	-2.86095	2.67674e-07
						CARD16	-2.86682	1.38359e-05
						SLAMF9	-2.8914	0.00512484
						RNASE2	-2.89847	0.000184609
						S100A8	-2.92528	0.00257542
						HLA-DRA	-2.93612	1.43049e-06
						LIF	-2.96557	0.00276011
						FCGR2C	-2.98669	2.72705e-05
						ANG	-3.0061	6.7491e-11
						TRIM5	-3.06084	7.16813e-14
						CLCF1	-3.06233	1.94576e-05
						ITPRIPL1	-3.15291	3.04156e-14
						ITGB3	-3.22354	1.11635e-06
						MYBPH	-3.22908	0.00573817
						HP	-3.31949	0.0110042
						CD48	-3.39967	3.25348e-06
						CLEC12A	-3.43942	9.40194e-05
						GDF15	-3.50485	2.06476e-05
						FPR3	-3.56286	3.05214e-07
						EIF4EBP1	-3.59243	2.63297e-21
						PLAU	-3.67562	1.16529e-07
						SERPINE1	-3.70494	1.46637e-05
						IL1R2	-3.71751	0.000256574
						MSR1	-3.75026	2.47875e-10
						CLEC4E	-3.78462	1.28473e-05
						SIGLEC7	-3.85813	7.77002e-10
						GPR65	-3.96187	1.09273e-11
						ST14	-4.044	3.82129e-10
						CSTA	-4.09498	1.80754e-09
						MS4A6A	-4.25808	1.40378e-11
						TGFBI	-4.54174	2.77026e-11
						TREM1	-4.8311	1.2112e-06
						CD163	-4.87618	7.01234e-08
						ABCC3	-5.35721	2.61919e-08
						LTF	-5.88953	0.000451242
						MMP9	-6.82156	3.44197e-09

## Sheet: OPC
TABLE S1C- OPC AND TP GLIOMA COMMON GENES
Upregulated genes	LogFC	Adj-P-Val				Downregulated genes	logFC	Adj-p-val
RASAL1	6.99221	1.10789e-09				ZWILCH	-1.00187	0.00178418
C1QL3	6.88719	1.88106e-11				RNF144B	-1.01629	0.0142131
TMEM132D	6.72259	2.79897e-10				TMBIM6	-1.02158	1.53471e-06
PPP4R4	5.84789	1.95412e-10				PCDHGC3	-1.02237	0.010614
RASGRF1	5.72566	1.89488e-09				COMMD4	-1.03321	2.09733e-06
CPLX3	5.61022	1.85265e-10				UGDH	-1.0378	0.000937843
PPP2R2C	5.51164	6.46894e-08				RRM1	-1.03835	3.81326e-05
CBLN2	5.17946	1.30285e-06				TNPO1	-1.03948	2.88057e-08
PTER	4.96312	3.83474e-13				OSGEPL1	-1.04937	1.44775e-05
GPR61	4.93882	2.44795e-13				CENPN	-1.07277	0.00171389
PLCH2	4.91721	2.156e-06				ARL4A	-1.10377	0.00906801
RIMS1	4.82069	2.44934e-07				C5orf34	-1.16231	0.00276012
JAKMIP1	4.79113	5.8091e-07				ARHGAP31	-1.16283	7.15201e-05
KHDRBS2	4.64275	2.18e-08				PDLIM5	-1.17555	5.93306e-05
NKAIN2	4.60223	7.80307e-06				ARL2BP	-1.18381	4.19434e-08
RAB3A	4.59737	5.18124e-13				CCDC34	-1.18951	0.000172578
ANK3	4.42035	1.84507e-12				RAMP1	-1.22083	0.0281789
C1QL2	4.40154	4.06335e-05				ATAD5	-1.22214	0.00876148
KIF5A	4.23816	9.27652e-07				AGPAT5	-1.22552	1.18575e-06
ADAP1	4.17296	6.0371e-11				HIBADH	-1.22648	1.01275e-05
SRCIN1	4.15087	2.10341e-08				MPV17	-1.23791	1.97007e-08
CSMD3	4.13812	0.000236201				POLA2	-1.23818	1.05193e-05
JAKMIP3	4.13756	6.18218e-09				KIAA1524	-1.25938	0.000675322
SCN2A	4.0878	8.16396e-14				TEX261	-1.26954	3.39919e-12
RAPGEF4	4.05733	1.76722e-11				KPNA2	-1.28426	6.2638e-07
SPOCK3	4.04862	0.000221846				H2AFX	-1.29418	5.95743e-05
CA10	4.01079	0.00718603				C21orf58	-1.29501	0.010635
ANKS1B	3.98793	1.92642e-06				LOC730101	-1.29623	0.000651569
CNTNAP5	3.82374	0.000112813				ITGB8	-1.32288	0.00884727
MC4R	3.76274	3.24621e-07				SLC25A15	-1.33459	1.48284e-05
HLF	3.64618	6.18218e-09				LBH	-1.34085	0.00170468
PCDH20	3.61482	7.27514e-05				KIF20B	-1.34809	0.00030538
TMEM196	3.59833	0.00141724				VSIG10	-1.35677	2.09447e-07
FAM196B	3.56325	3.68042e-06				TMEM194B	-1.35725	3.38811e-07
PRKG2	3.54718	0.000404251				SNRPB	-1.36869	2.2817e-05
FAM19A4	3.53557	4.57605e-07				POLD2	-1.36994	7.47624e-09
SORCS1	3.52258	0.000598108				IQCG	-1.37265	0.00219879
RTN1	3.47807	6.27598e-07				PMP2	-1.3748	0.0358328
NALCN	3.38866	1.19116e-07				KLHL13	-1.37517	0.000800462
UNC5C	3.33318	0.000271113				ACP6	-1.37572	0.00097154
KCNH8	3.24633	0.00248954				FUCA2	-1.38605	1.18118e-05
PCDHGA12	3.1933	0.0009888				CRLS1	-1.38608	5.45783e-10
PHACTR1	3.04029	1.47322e-07				RFC5	-1.39006	1.13735e-07
LPAR3	3.00499	1.56165e-09				CCNE2	-1.40273	0.00708183
INPP5J	2.99726	1.02399e-07				RPS11	-1.43561	6.84076e-05
NBEA	2.93448	3.36505e-09				PCDHB9	-1.455	0.00237134
GNAO1	2.88013	3.87901e-07				FAM129B	-1.45819	0.000471471
CEND1	2.85018	1.49847e-07				RPLP2	-1.46826	1.32625e-06
2021-09-05	2.82801	7.63355e-12				PIGF	-1.47773	1.85865e-09
CLVS1	2.82134	0.00477769				RPA3	-1.48149	1.89016e-05
CPEB1	2.71957	3.53023e-09				MFSD1	-1.48628	1.40821e-08
BRSK1	2.712	7.21642e-11				CSPG4	-1.48636	0.00483448
FLRT1	2.69644	0.000268828				DSN1	-1.49525	3.31152e-06
VAT1L	2.5373	0.0141547				GALNT10	-1.49928	4.14955e-05
ELAVL3	2.48937	0.00102166				CD302	-1.50836	6.8958e-05
TMOD2	2.47838	9.80956e-11				HIST1H2AM	-1.51243	0.0215924
RIPPLY2	2.47633	0.00601363				POLD1	-1.55923	7.37663e-06
LNX1	2.44336	0.000278221				FANCG	-1.56778	3.43494e-06
KLC1	2.43288	2.86155e-14				P4HA1	-1.59624	2.17023e-05
NAP1L5	2.37472	1.41939e-12				DENND2A	-1.61903	0.000140877
KLC2	2.33234	1.70376e-14				GNG11	-1.62885	0.00174864
IQSEC1	2.30438	2.54398e-12				WDR62	-1.63106	0.00753592
LPCAT4	2.20317	1.56384e-14				NCAPG2	-1.63224	4.29107e-06
GPC5	2.1945	0.00738432				UBE2T	-1.63944	0.00144886
LPO	2.14682	9.33322e-06				THBS3	-1.64365	2.8908e-05
TMTC1	2.134	0.000103655				CKAP2	-1.6497	4.8315e-06
TMEM144	2.12616	0.00428923				SEPN1	-1.67135	9.03097e-07
TULP4	2.10105	1.46873e-08				RFC4	-1.74147	4.69301e-08
EML2	2.00624	1.57934e-06				RFC2	-1.74877	3.73946e-10
LRRTM2	1.97575	0.00255879				LOC642846	-1.75157	0.0016321
DIRAS1	1.92248	5.16578e-05				CENPQ	-1.75499	2.29782e-08
GRID1	1.90491	0.000128645				FAM114A1	-1.76756	7.22321e-06
GALNTL1	1.88555	0.000155975				POC1A	-1.77641	7.89873e-06
WNT4	1.8266	0.0217462				NFE2L3	-1.78102	0.00267833
LPGAT1	1.80636	3.14076e-12				CRIP1	-1.81119	0.00313473
ITGA9	1.79582	0.0082239				PRKD1	-1.8431	3.39652e-11
COBL	1.79394	0.00184032				PHF19	-1.84838	5.97706e-07
DGAT2	1.78168	0.0101436				GGH	-1.85231	3.54038e-07
ARHGAP23	1.76217	1.3485e-06				JAM2	-1.91704	1.26118e-10
KRT1	1.75503	3.91583e-06				C19orf48	-1.91806	9.73947e-08
MAP2	1.68816	0.00188537				PSTPIP2	-1.92677	0.000157461
KIF1B	1.68231	1.2273e-06				HMGN2	-1.93937	3.5243e-09
SNRPN	1.55306	2.57366e-06				CXCR7	-2.0266	8.53961e-08
DBP	1.54417	2.43625e-05				CLSPN	-2.04063	0.00208795
GPLD1	1.53751	0.00746256				TMEM100	-2.06543	0.0054952
ASB4	1.52626	0.00697357				EDNRA	-2.06659	1.54152e-05
HSPH1	1.52018	8.94837e-08				GINS3	-2.08089	5.72866e-11
LRRC4C	1.38231	0.0277415				NME4	-2.08912	7.9691e-17
ANXA11	1.3251	5.93484e-05				STK32A	-2.12834	0.000307343
GDPD5	1.3248	0.000720867				GPNMB	-2.12991	0.00175628
XYLT1	1.30558	0.0282688				PPP1R14B	-2.141	1.62637e-11
EPS15	1.26739	3.16453e-08				KNTC1	-2.15364	9.40237e-08
PGP	1.26726	1.32912e-07				FAM180A	-2.19749	0.0396818
WFS1	1.17012	0.000724921				MASP1	-2.21646	0.0032274
TSPAN5	1.15309	0.0012751				DIAPH3	-2.22797	6.16926e-07
FAM107B	1.08435	0.0135947				MNS1	-2.26769	1.57885e-06
						XRCC2	-2.28079	5.00576e-06
						GMNN	-2.30086	1.52319e-10
						NEDD1	-2.32435	4.01529e-19
						HMGB2	-2.37146	1.71733e-11
						CDC6	-2.38263	1.64679e-07
						LOXL3	-2.40649	2.44906e-15
						SGOL2	-2.41286	9.23903e-11
						RNASEH2A	-2.42318	2.3232e-10
						ABCB4	-2.43654	1.03217e-07
						MND1	-2.47278	4.10489e-06
						BARD1	-2.50749	1.34748e-09
						FBXO5	-2.51563	1.53348e-11
						CAV1	-2.53295	0.000387517
						DPYD	-2.53639	3.14116e-05
						NTN1	-2.57116	9.26373e-08
						PCNA	-2.57165	6.08186e-15
						SPRY1	-2.60477	2.23488e-06
						TMEM154	-2.60704	1.84722e-07
						GINS4	-2.61642	2.08827e-11
						DTYMK	-2.61923	2.38951e-14
						GNG5	-2.66029	3.38518e-17
						RAD54L	-2.66212	1.73784e-07
						CD276	-2.68222	6.1563e-16
						ADAM12	-2.78968	4.68612e-05
						PRRX1	-2.79801	5.53915e-11
						BRCA2	-2.82947	5.72998e-09
						EDA2R	-2.89671	0.000116529
						CENPH	-2.96692	9.51295e-12
						CHEK2	-3.04731	6.80695e-16
						GPX7	-3.06288	3.78052e-18
						WDR76	-3.17617	6.82427e-14
						FANCI	-3.1809	3.24196e-12
						EME1	-3.32824	3.67798e-12
						DEPDC1B	-3.5098	1.85845e-09
						S100A3	-3.56191	7.11455e-08
						CDK2	-3.66525	2.45552e-27
						POLQ	-3.68362	5.96312e-12
						S100A4	-3.68795	7.23757e-08
						IGFBP3	-3.74977	1.44876e-05
						DEPDC1	-3.79506	1.09898e-11
						RCC1	-3.98952	6.00989e-12
						RPS27	-4.01831	4.04797e-22
						EXO1	-4.07074	9.49344e-13
						SKA3	-4.20384	3.66822e-13
						CASC5	-4.7575	9.59401e-14
						MCM10	-4.76636	5.06166e-13
						EZH2	-4.78284	2.19461e-21
						CHI3L1	-4.83393	8.11689e-05
						OIP5	-4.83838	6.04605e-18
						PKMYT1	-4.95994	1.47169e-17
						KIF14	-5.1834	8.66559e-18
						GTSE1	-5.22502	1.11454e-18
						CENPK	-5.25731	6.34053e-21
						SGOL1	-5.2661	6.76593e-17
						FAM111B	-5.46845	1.91641e-17
						KIF4A	-5.62021	1.46853e-23
						KIAA0101	-5.9445	1.36988e-20
						HJURP	-6.07653	5.24788e-24

## Sheet: NFO
TABLE S1D- NFO AND TP GLIOMA COMMON GENES
Upregulated genes	LogFC	Adj-P-Val		Downregulated genes	logFC	Adj-p-val
OPALIN	7.1927	1.45212e-06		MANEA	-1.00286	0.000997285
SYN2	6.93437	2.96939e-08		TMEM107	-1.00346	0.002033
ATP8A2	6.85129	1.0573e-12		LEPREL2	-1.00356	0.04279
SVOP	6.82324	4.55233e-08		INPPL1	-1.00863	0.000438354
CALY	6.6223	7.81723e-07		GLRX	-1.0095	0.0351656
KCNC2	6.30139	1.9674e-07		ARMCX6	-1.01435	7.97329e-06
DDN	6.27125	8.13218e-12		BNIP2	-1.01752	8.57036e-07
CAMK2A	6.22359	2.5331e-09		HPS5	-1.02128	1.01298e-05
DLGAP2	6.14443	7.24111e-10		SRPRB	-1.02629	2.98513e-05
WBSCR17	6.07778	8.11328e-06		FHL1	-1.03667	0.00870563
CCKBR	6.07617	2.84667e-09		CDC42EP4	-1.04165	0.00690472
CHGA	6.026	1.26597e-05		GNA12	-1.06701	6.80634e-05
ACCN1	5.6071	9.70296e-08		CDC25B	-1.0704	9.90849e-05
LRRC7	5.55353	9.9892e-10		ASAP3	-1.07095	0.000546625
CDH18	5.52142	2.13337e-06		WDR90	-1.087	0.0395767
PTPN5	5.49699	1.83326e-06		ANP32B	-1.09175	7.73173e-06
SSTR3	5.44847	4.99461e-18		ANXA4	-1.09908	0.00691147
GRM4	5.40169	4.69214e-10		ZEB1	-1.10156	0.00178075
FSTL5	5.39738	7.57445e-10		MRPS6	-1.10555	0.00150053
SLC7A4	5.34287	8.41162e-12		GNA13	-1.10669	5.08642e-08
SLC1A6	5.30619	8.65864e-06		MED30	-1.10899	5.34087e-05
PHYHIP	5.29954	9.14492e-11		EML4	-1.11075	5.42846e-06
HTR2A	5.28671	7.96616e-09		SUCLG2	-1.11118	5.43142e-06
CLEC2L	5.24369	6.22281e-07		TBCCD1	-1.13161	2.71241e-07
CPNE9	5.15438	2.33747e-13		HES1	-1.13329	0.0027578
SYN1	5.14163	3.9873e-10		PGM3	-1.15238	3.05107e-05
LRFN2	5.12338	1.69601e-08		TBCA	-1.15321	3.15551e-05
PTPRR	5.12145	1.40821e-08		TMEM173	-1.15428	0.00328981
FAM19A1	5.09867	2.44846e-07		CKAP4	-1.17335	2.49883e-05
CDH12	5.08748	7.30572e-10		MYO1C	-1.17373	0.000252556
PCSK2	5.05992	0.000342443		CYP20A1	-1.17862	1.62733e-11
HPCAL4	5.04213	1.01095e-07		SNHG4	-1.18321	0.0132113
GABRB3	4.95044	2.33799e-05		ACOT9	-1.19443	1.75428e-06
GABRA2	4.83352	7.75352e-06		USP39	-1.20172	4.5864e-13
SEC14L5	4.82543	4.46251e-07		DPY19L1	-1.20748	0.00163125
PRKCB	4.81069	8.2045e-13		PCGF2	-1.22612	0.000697688
SCN2B	4.80986	9.56364e-12		RREB1	-1.22642	0.00298284
DLGAP3	4.80589	3.02636e-08		POLE	-1.22808	0.00360604
CACNA2D3	4.80252	1.5018e-07		PHC2	-1.22903	7.4524e-08
KCNA1	4.78532	1.80103e-07		ELF1	-1.23507	1.16906e-06
WNK2	4.65383	4.00565e-05		GPR161	-1.24495	5.84672e-05
DOK6	4.62161	5.10679e-08		LAMC3	-1.24821	0.0159895
LGI3	4.5902	1.8319e-06		G6PC3	-1.26991	4.76188e-09
REPS2	4.57698	4.08515e-10		ZNHIT1	-1.29336	5.44625e-05
SGSM1	4.54729	8.64643e-09		2021-09-15	-1.31772	0.00017569
GLRA3	4.526	4.07896e-05		RDX	-1.32503	1.06596e-06
PCDH11X	4.52269	0.000373197		HEYL	-1.33707	0.00325635
EPHB6	4.51406	9.95003e-09		SFT2D3	-1.34953	3.13961e-13
GRIP1	4.49753	2.00858e-07		HIST1H2BK	-1.3506	0.00465101
SLC4A10	4.49028	3.64065e-08		RAMP2	-1.35395	0.000577452
UNC5A	4.472	1.28358e-06		CFH	-1.38902	0.0350624
FBXL16	4.46158	1.9541e-08		CEP135	-1.39369	0.000898765
CARNS1	4.38401	8.39278e-05		ALDH3B1	-1.41369	0.00123971
STX1B	4.37522	2.62011e-11		ARF4	-1.41472	1.44942e-08
TAC1	4.37399	0.00370082		UBTD2	-1.42063	3.15363e-12
2021-03-11	4.37372	5.09811e-12		ALOX5	-1.449	0.00944344
CACNG8	4.34102	9.30775e-08		ZDHHC12	-1.45025	0.00011123
EMID2	4.34017	3.11493e-05		CAPN5	-1.45031	0.0005638
TMEM151B	4.27141	6.82832e-08		EHD2	-1.4516	0.00298634
LY6H	4.25536	4.34588e-05		GNB4	-1.4534	1.28872e-06
NEFH	4.25137	1.75768e-08		RBM43	-1.45583	1.25865e-07
PNCK	4.24368	1.57882e-09		EIF4EBP3	-1.47598	0.000104737
RALYL	4.22094	4.33762e-05		EPHA2	-1.48432	0.0059882
PNMAL2	4.21838	7.20185e-17		SCARF2	-1.48782	0.000749625
KIRREL3	4.1978	1.45602e-06		HAUS4	-1.49282	2.88573e-07
PCDH11Y	4.16059	1.88057e-05		DDR1	-1.49988	6.84658e-05
NETO1	4.13444	0.000703571		RELL1	-1.50933	3.69183e-11
AATK	4.13132	4.41488e-08		IQGAP1	-1.51223	6.84658e-05
PRKCZ	4.03092	2.82802e-07		EFNB1	-1.5185	5.13825e-07
KCNB1	3.97765	1.1353e-06		FAM20C	-1.51865	0.00602874
NAP1L2	3.8991	8.30398e-09		DUSP6	-1.53293	0.00107144
MAL	3.84237	6.92578e-05		LGALS9	-1.62518	0.000271538
KLHL34	3.80938	4.87138e-12		VAT1	-1.6285	5.5755e-10
CCDC64	3.80313	2.85778e-06		ZC3HAV1	-1.63053	4.85167e-08
MAGEE1	3.77626	1.10924e-08		PRKD2	-1.63574	3.60576e-09
TAGLN3	3.7517	2.52584e-05		PLA2G4A	-1.63913	0.000335141
GAD1	3.72843	1.01169e-05		MPZL1	-1.6509	6.17699e-10
ATRNL1	3.72444	2.57004e-05		POLR2G	-1.6548	1.1301e-08
KCNAB1	3.71987	1.31125e-14		PTPN12	-1.65872	1.53012e-11
RAP1GAP2	3.64015	1.97007e-08		FKBP9	-1.65941	3.64342e-05
BZRAP1	3.57916	1.24912e-06		UST	-1.66676	0.000234133
MTMR7	3.57659	3.86425e-12		TSPAN4	-1.67099	1.18695e-07
NRSN1	3.57618	4.77485e-06		FILIP1L	-1.71484	0.00016826
DOCK3	3.57229	1.14046e-07		MSI1	-1.73192	4.36854e-06
DIRAS2	3.57013	5.7193e-07		TMEM204	-1.74216	1.07054e-05
TMEM125	3.52632	0.00315037		SAMSN1	-1.75112	0.0010114
TMEFF2	3.48392	0.00464984		ADM	-1.75214	0.036483
ZNF365	3.47042	1.34935e-11		ORMDL2	-1.76269	4.75571e-09
ERMN	3.46624	0.000510462		FAM57A	-1.7656	6.67433e-09
EEF1A2	3.45482	1.70729e-05		MED20	-1.78642	8.65566e-11
ATCAY	3.4455	0.00528643		MDFIC	-1.81132	0.00370801
EXTL1	3.43469	7.19103e-08		TSPO	-1.81197	6.88129e-06
MBP	3.42496	0.00448994		KANK2	-1.83868	1.90767e-06
PPM1H	3.42373	2.67526e-13		PYCR1	-1.86181	4.35593e-08
GPR62	3.42089	4.72988e-05		C7orf31	-1.88917	3.00813e-06
ADAMTS8	3.36569	6.87639e-07		ELK3	-1.90239	2.14567e-07
SERPIND1	3.36087	9.10714e-06		DPYSL3	-1.90571	1.44641e-07
CBFA2T3	3.35639	1.86207e-09		NEDD9	-1.91113	3.4191e-06
KCNC1	3.33638	2.16259e-07		SPRY4	-1.9164	0.00395479
MAP1A	3.33536	5.04315e-15		PBX3	-1.92169	8.5368e-08
ELAVL4	3.32876	0.00213271		ANTXR1	-1.94897	4.99446e-09
NAV3	3.3192	1.08704e-06		CTNNAL1	-1.98355	5.80428e-10
NKX6-2	3.31635	0.00876892		TRAIP	-2.01103	2.16672e-07
FAM163A	3.30397	3.10799e-05		TCF7	-2.01605	8.37715e-07
LONRF2	3.2694	4.54128e-09		SMAGP	-2.02859	0.000677119
ATP6V1G2	3.24467	2.80381e-08		SERPING1	-2.03897	0.000641067
COL19A1	3.23517	5.71065e-05		ABCA1	-2.0397	3.31152e-06
CACNB1	3.23516	9.49344e-13		TLR3	-2.04174	2.31547e-05
DUSP8	3.22257	1.97897e-08		ABHD4	-2.0475	9.00077e-12
ITPKA	3.19654	3.76064e-10		SPAG4	-2.04975	0.0112977
NOS1AP	3.18658	1.54609e-09		LYPD1	-2.07887	0.000164915
CHN1	3.16539	6.60241e-15		PSMC3IP	-2.10531	4.54318e-09
MOG	3.09332	0.0202589		FIBIN	-2.13748	1.34908e-09
IL34	3.08332	3.83555e-08		ANO6	-2.16669	7.22808e-12
LYNX1	3.0737	4.96745e-10		BACE2	-2.16716	2.86971e-05
RNF128	3.06547	0.00528552		STEAP1	-2.1748	0.0142599
DNAJA4	3.02906	9.6166e-11		SLC1A5	-2.21103	4.80251e-07
THRB	3.01226	8.01653e-10		ADAMTS9	-2.23866	3.92958e-05
CACNA1A	2.95831	9.9148e-05		CASP8	-2.25251	3.05021e-09
INPP5F	2.92585	9.00426e-12		CD68	-2.27305	3.76102e-06
KLK6	2.9203	0.0269783		FNDC3B	-2.28028	2.24011e-10
LMTK2	2.91845	6.82701e-09		FCGRT	-2.31737	2.47302e-12
CLSTN3	2.90953	4.23411e-15		BMP1	-2.342	6.84921e-12
AP3B2	2.8914	7.53486e-08		FAM176A	-2.39808	0.0178094
KLHL3	2.88676	7.09214e-09		COL4A6	-2.40842	0.011829
ZNF488	2.88654	0.0158942		PLVAP	-2.43637	5.39658e-05
ZFP57	2.85026	0.00202307		JAG1	-2.43978	1.45234e-07
ITPR1	2.82818	3.60724e-11		MR1	-2.4469	2.92197e-09
PCDHAC2	2.82565	1.49187e-09		DBF4	-2.46431	5.33092e-11
BARX2	2.81163	1.51306e-05		ANPEP	-2.46455	0.000268828
ABCA2	2.80597	3.71856e-09		GNG12	-2.48731	3.83834e-15
CACNB2	2.80215	3.13671e-05		COL6A2	-2.50829	0.00648492
CAMK2N1	2.78431	4.47583e-09		FZD7	-2.56125	1.91882e-05
2021-09-04	2.78385	3.75797e-07		MFAP4	-2.57617	0.000333485
CADPS	2.77939	0.000827775		C1QTNF1	-2.63199	4.22052e-05
PGBD5	2.77088	3.71169e-09		MMP11	-2.65348	8.67878e-05
NCOA7	2.75454	6.23781e-16		MRC2	-2.66644	8.0854e-07
RAB26	2.73866	3.48799e-06		TMEM37	-2.69452	1.48408e-07
NSF	2.73839	1.16893e-22		PCOLCE	-2.78696	0.000219626
KCNMA1	2.7339	3.61513e-12		ELN	-2.81955	1.30727e-07
TMEM56	2.7244	7.16732e-06		ERP27	-2.8823	0.000125272
IQSEC2	2.72093	1.87343e-12		PROS1	-2.91573	9.51766e-08
CABYR	2.71606	7.26396e-06		EMR1	-2.92173	0.00073635
SLC22A15	2.6876	1.06193e-05		MGP	-2.99976	0.00018788
RUNX1T1	2.68707	3.9906e-05		TAGLN2	-3.01693	1.33333e-09
LINGO1	2.65676	9.30865e-05		ECSCR	-3.04531	1.78252e-10
PYGM	2.64785	0.000978296		EN2	-3.14343	0.000232854
ADRB1	2.64731	4.20812e-06		PYGL	-3.18351	2.57688e-13
PLEKHH1	2.6211	2.23801e-05		IGF2BP2	-3.20724	0.00109101
MYO5A	2.61644	1.09954e-11		S100A9	-3.21235	0.000613737
RHOF	2.6108	6.87896e-06		NRM	-3.32227	5.68435e-21
CCDC144A	2.60971	8.07852e-05		CMTM3	-3.34544	2.88326e-28
CYFIP2	2.60708	1.85967e-10		IQGAP3	-3.49727	6.59006e-10
KANK4	2.60117	0.00141111		LMNB1	-3.49962	3.64457e-12
ARRB1	2.57177	2.96072e-10		LOXL2	-3.59109	6.18218e-09
FAM123A	2.56872	2.71737e-05		MEX3A	-3.64162	2.7187e-08
B4GALT6	2.56118	0.000342169		HAS2	-3.8221	8.36939e-11
RAB15	2.55401	5.7357e-10		NEIL3	-3.98329	4.46734e-11
GNAI1	2.54144	2.4625e-05		TFPI	-4.20616	4.90924e-11
CACNA1G	2.51654	0.00124022		WEE1	-4.27242	5.62721e-25
NIPAL3	2.5143	3.002e-07		HMMR	-4.59911	4.03272e-15
PLP1	2.51356	0.00543989		ESPL1	-4.78783	1.00691e-15
FLRT2	2.50012	0.00101635		E2F8	-5.2953	1.10115e-18
DLG3	2.46568	3.13873e-13		CEP55	-5.41545	2.13328e-26
KCNH7	2.46005	0.0040603		CENPA	-5.53189	7.55195e-22
BOK	2.4556	0.000357348		POSTN	-6.11711	0.000109905
DISP2	2.4541	2.78758e-05
WASF1	2.45368	1.56798e-06
KIF17	2.44585	2.16272e-08
PELI3	2.39803	1.09205e-12
TF	2.38972	0.0113012
MADD	2.36121	2.04303e-15
SGK2	2.34988	0.00226653
LRRC10B	2.33511	0.00643386
RGNEF	2.3289	6.00275e-05
FGF12	2.32263	0.00633775
LRP11	2.32152	4.20466e-14
PLEKHG5	2.30754	5.46501e-07
GPR158	2.2754	8.28013e-05
BAI3	2.26639	6.23607e-05
RGR	2.26098	0.015532
APBB1	2.23936	3.2144e-14
GUCY1A3	2.23665	1.12766e-05
CNTNAP1	2.21179	1.11503e-08
SCN1B	2.19679	6.59799e-07
TBC1D9	2.17321	6.46852e-08
CAMTA2	2.15668	5.1272e-16
PCDHA7	2.14992	0.00726738
PLEKHG3	2.13922	5.03828e-05
WDR17	2.1323	1.04451e-06
TYRO3	2.11757	6.67574e-10
SRRM3	2.11588	0.00759506
CIT	2.09244	1.03373e-05
SBF1	2.08965	5.4136e-08
DIXDC1	2.08915	1.15995e-11
PPP1R12B	2.08676	1.69376e-09
GRIA1	2.08111	0.0283826
CACNB3	2.07346	2.34897e-08
BTRC	2.07061	3.21124e-16
CHN2	2.05714	1.04719e-06
TUSC3	2.05164	0.0092797
HCRTR1	2.04316	4.58935e-06
CD200	2.01159	1.71608e-06
AMIGO1	2.0092	1.0782e-07
IGSF8	2.00845	4.82161e-11
FAM57B	2.00829	0.0121856
C10orf90	2.00698	0.00255874
DHCR24	1.99234	0.000596895
SPNS2	1.97971	8.2677e-06
GLRB	1.96604	3.56956e-06
CECR6	1.94839	2.54691e-05
QDPR	1.94044	1.25458e-07
LRRC16B	1.93084	0.0106731
LPHN1	1.93023	9.72132e-08
KIT	1.92859	0.0114861
CELSR2	1.92759	3.84478e-06
ENPP4	1.92709	0.00682651
PDE4A	1.9199	1.89908e-05
PDE10A	1.91586	0.0165485
PTPRN2	1.88133	2.10337e-06
HK1	1.8621	9.95776e-11
PRKACB	1.82813	8.89505e-11
SCD	1.82356	1.42501e-05
MINK1	1.81008	1.51073e-09
AACS	1.80586	1.25764e-13
FRY	1.79267	1.63192e-06
NPTN	1.79075	1.72256e-12
FAM131A	1.78241	4.76359e-15
SNX30	1.78146	1.02e-06
NIPAL4	1.77779	0.0176407
NFASC	1.77505	0.00122322
CERCAM	1.7742	2.82858e-05
SGTB	1.73924	7.03011e-13
PPM1L	1.73138	1.45607e-05
GPR45	1.72014	0.010426
GALNT6	1.71429	0.00247475
DUSP7	1.71087	1.33611e-07
NOL4	1.69972	0.00920735
DMXL2	1.69749	1.01538e-10
TPD52L1	1.69464	0.0122193
MICAL3	1.69349	3.55187e-05
CLIP3	1.6898	2.14567e-07
GPR162	1.68724	4.85355e-05
AVPI1	1.65059	2.65501e-06
SLC2A6	1.64719	2.43904e-05
FHOD3	1.64058	0.00267942
LHPP	1.63909	0.000437102
PPP1R14C	1.63611	0.00322736
SLC38A1	1.63304	0.0253632
NDRG3	1.63152	7.64295e-09
SLC45A1	1.63103	0.000160217
AGPAT4	1.62866	1.21178e-05
ASPHD2	1.62299	0.000244766
OXCT1	1.61962	5.93907e-09
C20orf194	1.6136	1.98462e-07
RASGEF1B	1.61264	0.0062981
TECPR2	1.61064	2.25539e-06
DYNLL2	1.60266	6.39619e-08
PIP5K1C	1.60121	6.42012e-08
KCTD1	1.59953	4.38183e-10
PNPLA3	1.59258	0.0474325
MPRIP	1.59065	7.06185e-09
PNMA2	1.58266	6.92157e-05
DNAJB2	1.57614	1.3605e-10
ATP13A2	1.57423	6.12645e-09
PIGZ	1.55714	0.000558647
CTXN1	1.55482	0.00138341
SYDE2	1.55127	0.0487651
SATB1	1.53186	0.00198727
RAB40C	1.50533	7.16183e-10
CADPS2	1.49467	0.0343357
ATP7B	1.48136	0.000121447
TPRN	1.47588	1.06877e-06
PCNXL2	1.46728	2.24082e-05
PREX2	1.45908	0.021151
FAM101A	1.4586	0.0353259
ELOVL7	1.45072	0.00719416
MATN1	1.44528	0.00176268
RAB9B	1.4422	0.00231584
KLF13	1.44157	2.74836e-06
ENTPD6	1.43939	6.17297e-09
TMEM63A	1.42238	0.00130227
DGKG	1.403	0.0246549
RAB37	1.399	0.00141763
HMGCS1	1.39267	0.000522926
ATE1	1.38904	0.000101532
ALDH1A2	1.38819	0.0241346
CLCN6	1.3801	5.20829e-05
TERF2IP	1.37083	2.24097e-10
C12orf76	1.36337	3.45734e-05
NELF	1.3563	0.000167585
CYLD	1.34023	2.49688e-06
ABHD8	1.33341	1.02867e-05
PDE6B	1.32807	0.00463257
SSX2IP	1.3179	0.000120948
CD55	1.30995	0.00465101
ACVR1B	1.29963	9.97491e-09
FAM174A	1.29326	5.10104e-09
USP46	1.28491	1.89294e-05
BEST1	1.28367	0.0151577
STAM	1.27451	1.85373e-09
NRN1	1.26867	0.0189462
MPP3	1.2429	0.0140464
PHOSPHO1	1.24184	0.0248961
PLD6	1.23479	0.0012359
ZYG11B	1.22143	9.75402e-13
TNFAIP8L1	1.21725	0.000436277
SPATA2	1.19491	2.04204e-07
PLD1	1.19214	0.028022
GPR85	1.19121	0.0119281
TACC1	1.18806	3.09191e-05
LSAMP	1.17958	0.014953
MAGI1	1.17403	0.0150581
PPP2R2B	1.17395	0.00193463
RAP1GDS1	1.17335	1.02969e-07
NMT2	1.16467	2.2254e-06
PDK2	1.1544	9.49327e-08
USP54	1.15262	0.00894088
FAM53B	1.15061	0.00050025
RNF125	1.14638	0.0259675
USP20	1.13912	3.26798e-05
REEP5	1.13701	1.5036e-06
ST6GALNAC6	1.12549	7.01875e-06
PCYT1B	1.11496	0.00514612
FAM13B	1.11237	4.34408e-06
SLC27A4	1.11196	9.49217e-07
RDH13	1.10886	0.0183088
DLG1	1.09536	3.84688e-07
POU6F1	1.09448	1.56324e-05
RICTOR	1.0774	0.000639789
SLC4A3	1.0739	0.0119732
STAU2	1.07373	5.2578e-09
LUZP1	1.07009	0.00027536
AHI1	1.06761	0.000674359
RHBDL2	1.06211	0.0153191
SFXN3	1.05602	1.496e-06
AUH	1.05525	1.90704e-06
BCR	1.04537	0.00664693
IPO13	1.03385	8.64781e-07
CRIM1	1.03333	0.0176988
TANC2	1.03276	0.00584848
ARHGEF7	1.01654	0.00454782
SLC22A23	1.00991	0.00842872
ESRRG	1.00202	0.0231847

## Sheet: MO
TABLE S1E- MO AND TP GLIOMA COMMON GENES
Upregulated genes	LogFC	Adj-P-Val				Downregulated genes	logFC	Adj-p-val
ATP2B3	6.62581	3.65272e-10				LTBR	-1.00148	0.0281438
KCNJ3	5.4547	7.4524e-08				DSEL	-1.00148	0.0128068
CDKL5	5.09779	2.69706e-11				MRPL52	-1.01879	0.00186559
PTPRT	5.07044	2.59611e-06				ST7	-1.02345	3.04897e-07
SV2C	4.7052	1.56674e-13				SH3BGRL	-1.02468	2.69588e-06
PAK3	4.44288	3.48542e-06				MTHFD2L	-1.04546	0.00186319
BEND4	4.39214	9.38905e-06				SLC4A7	-1.05358	0.00378089
DBC1	4.3462	7.0744e-06				COPB1	-1.05611	4.86261e-09
GABRG3	4.3433	9.27756e-12				DCHS1	-1.05685	0.0114449
ZFR2	4.11887	0.000138487				NOL11	-1.06814	3.21915e-10
CAMKK1	4.10084	3.67777e-12				FPGS	-1.06933	2.21574e-07
CDH7	4.0189	1.26499e-06				PPIL1	-1.07066	0.00199467
SCN8A	3.965	1.05426e-11				MID1	-1.07206	0.008061
CNTN6	3.95237	2.3152e-07				LRRC59	-1.07898	1.15016e-11
MAST3	3.89777	4.49505e-19				INTS8	-1.08488	6.97293e-09
HHATL	3.80314	6.67727e-05				RPF1	-1.10812	1.84023e-07
LDB3	3.79167	7.43596e-07				FBXO30	-1.10973	1.85941e-05
PVALB	3.6912	0.000473706				RARS2	-1.11013	5.94555e-05
FAM190A	3.63862	7.50988e-10				EMG1	-1.11993	0.000868658
CACNA1C	3.31104	1.04867e-06				PRKX	-1.12232	0.0125901
SYNJ2	3.20215	2.27647e-08				IFT81	-1.12957	5.22086e-05
CADM3	3.15863	0.00199341				NUP54	-1.13485	1.0649e-09
FAM189A1	3.13457	5.23732e-06				NSMAF	-1.13655	1.8117e-09
CSMD1	3.12356	6.4699e-05				WTAP	-1.14269	0.000568676
KLHL32	3.09732	0.000276637				HNRNPAB	-1.18246	1.8984e-07
KCTD8	3.07825	0.000121004				MYBL1	-1.18384	0.00583223
KCNC3	3.06473	1.28629e-08				ATHL1	-1.19521	0.0308167
SHISA9	3.01122	0.000767543				TMED5	-1.19957	1.16892e-06
SEMA6B	3.00463	5.34059e-07				MCL1	-1.21349	2.19554e-07
MGAT5B	3.00327	1.54757e-05				FAM84B	-1.21411	0.0183586
PSD3	3.00322	7.73051e-15				TARBP2	-1.22939	8.59455e-06
EFHA2	2.99974	3.88313e-15				IPO4	-1.22964	1.63563e-05
CDH13	2.948	0.00133461				SMARCC1	-1.23423	1.99744e-05
XKR4	2.92755	0.000679409				PLEKHH3	-1.23867	1.25909e-05
UNC80	2.92527	1.34586e-06				DISC1	-1.24048	0.00110718
MAP3K10	2.69937	6.07975e-13				TTC27	-1.24107	1.14165e-12
NAP1L3	2.69891	5.28214e-12				ZIK1	-1.24529	0.000259958
BCL2L2	2.67545	1.79893e-13				SLC31A1	-1.25521	5.85677e-10
RYR3	2.65641	0.0086945				SNAPC1	-1.26468	1.05095e-05
CACNA1D	2.64584	0.00013804				LRRCC1	-1.27669	0.000163896
TLN2	2.61792	8.41317e-12				RHBDF1	-1.28449	0.000472769
SLC2A13	2.57638	7.71129e-08				ZMYM1	-1.29078	3.16453e-08
PIP5K1B	2.57495	4.15449e-05				CPSF4	-1.29292	2.25275e-07
FAM174B	2.57047	2.02776e-11				ERGIC1	-1.29393	2.63406e-10
SYNJ1	2.51061	5.75864e-18				ING3	-1.29933	5.05813e-07
KIF3A	2.50987	1.07611e-16				MALT1	-1.31234	1.92032e-06
KCNH4	2.49334	0.000769475				PFKFB4	-1.31377	0.00109662
BEX2	2.43226	0.000169209				ABHD5	-1.32223	1.47118e-09
HDAC11	2.39101	9.24794e-12				YEATS4	-1.33481	0.00196495
IGSF10	2.38957	7.09581e-05				NCK1	-1.33539	1.86118e-09
NRG1	2.30518	0.032294				STK3	-1.34705	1.98071e-07
RUNDC3B	2.24022	1.90704e-06				CBFB	-1.37975	4.2414e-10
ACY3	2.2009	0.0111229				SLC6A9	-1.39044	0.0106727
BTBD9	2.18798	6.40973e-12				PPAPDC1B	-1.41137	1.214e-07
FAM126B	2.16206	5.37669e-18				IKBKB	-1.41341	3.80483e-15
NRXN2	2.14464	0.000135391				CTBS	-1.41462	0.000166208
SYNE1	2.09985	1.55356e-07				ZFAND6	-1.45288	5.47948e-07
PPP3CA	2.07507	1.705e-18				ETV6	-1.45323	6.14136e-09
DLEU7	2.0587	4.57587e-05				CBX8	-1.4638	7.58726e-08
ARHGEF9	2.05235	3.29682e-10				SYPL	-1.47837	2.27929e-05
SCAI	2.05218	2.24353e-10				CDH11	-1.5032	6.41494e-05
ARHGAP32	2.04423	2.96367e-08				CC2D2A	-1.51704	1.61792e-08
CLSTN1	1.98723	1.29553e-10				XRN2	-1.52622	2.24164e-14
FN3K	1.98418	4.39045e-09				GLT25D1	-1.55404	2.26664e-07
IGSF21	1.95603	0.00508026				HAT1	-1.5722	5.40156e-15
BAIAP2	1.95474	1.35154e-10				PCDHB16	-1.59638	0.0201157
HEATR7A	1.93831	1.11819e-09				ATPBD4	-1.59883	1.13623e-06
PHLPP2	1.8679	1.36107e-08				FOXS1	-1.60295	0.000699533
FAM171B	1.8483	1.67819e-06				TANC1	-1.61889	4.76188e-09
NKD2	1.8185	0.007004				PDIA6	-1.6416	1.04842e-09
DACT3	1.7811	1.46476e-07				MOBKL1B	-1.65084	1.16691e-08
LRRC4	1.76605	0.00107352				DCAF13	-1.67187	1.07355e-12
SLC45A4	1.76352	2.26376e-06				PLIN3	-1.68614	4.59835e-07
ITPK1	1.74704	3.77726e-07				FGF11	-1.69919	0.000356651
MYO9A	1.73303	3.89766e-06				RAP1B	-1.71477	3.57763e-07
UBR3	1.71064	3.57371e-17				SLC38A6	-1.73635	3.05919e-08
MBLAC2	1.6666	3.60737e-12				CNTLN	-1.7569	7.75653e-06
FSD1L	1.65585	0.000298403				RPL22L1	-1.7597	0.000587606
PKD1	1.63023	0.000431162				TPST1	-1.77904	2.19378e-06
NECAP1	1.62294	9.27685e-11				LIMS1	-1.79508	3.08081e-06
TRIM23	1.5678	7.88653e-14				SNX7	-1.80189	4.23096e-09
PCNT	1.55536	1.88813e-06				PRKD3	-1.81002	2.44974e-13
R3HDM1	1.54758	6.12663e-14				CASP2	-1.81127	1.28311e-09
FOXO4	1.5279	1.32596e-05				STXBP4	-1.83192	7.17057e-11
KCNMB4	1.52179	0.00128319				SEC11A	-1.8344	1.4869e-12
PAFAH1B1	1.51257	3.24007e-15				STK38	-1.84258	1.08155e-13
CAMSAP1	1.5111	1.26081e-06				B3GNT5	-1.86239	8.2312e-06
CTNNA2	1.47277	0.013957				PLEKHF2	-1.87761	1.13642e-14
SPIRE2	1.46253	0.000514515				CACNA2D4	-1.9137	0.000372312
FAM169A	1.46237	0.000161337				TCF7L1	-1.94441	3.44903e-06
ADAM23	1.45793	0.000268828				TMEM149	-1.95429	7.93153e-08
ICA1	1.4464	0.000234257				ALG6	-1.97645	4.07767e-10
TAOK1	1.41995	0.0106288				PRCP	-2.00241	4.695e-08
PDPK1	1.41787	1.93314e-07				SOAT1	-2.0604	9.86307e-14
SYTL2	1.41456	0.00586292				NECAP2	-2.10077	7.89729e-15
RIC3	1.41194	0.00511314				BLM	-2.11807	4.34181e-06
GRIA3	1.40735	0.0125405				CALU	-2.18316	2.62381e-09
ARHGAP20	1.3966	0.000734646				CALD1	-2.25502	8.84781e-12
GRLF1	1.38826	0.000130253				NUP37	-2.25857	8.95738e-16
CLIP4	1.38733	2.2321e-07				PARP9	-2.32288	8.15513e-09
DOPEY1	1.36466	3.12698e-06				C1QTNF6	-2.41482	8.72198e-07
PXK	1.35167	1.26881e-06				PTK7	-2.54635	1.82636e-14
EML5	1.34985	2.90406e-05				NT5DC2	-2.6146	8.62783e-11
MGEA5	1.34854	5.92209e-08				SYDE1	-2.61994	1.37363e-19
FBXO34	1.34448	9.67345e-11				CASP6	-2.62808	4.76191e-17
SBNO1	1.33924	0.000113236				ANTXR2	-2.67514	3.14667e-10
PRRG1	1.33892	0.00152882				TSPAN12	-2.8277	2.55167e-06
LRFN1	1.33579	0.00133633				SOX4	-2.83003	1.11545e-05
MLL2	1.33562	0.00112566				RDH10	-2.86236	2.35086e-06
ZCCHC2	1.32852	1.64903e-05				CDCA7L	-3.06381	5.48865e-10
ABCA3	1.3245	0.000552908				CBX2	-3.13743	5.2669e-07
SHF	1.31591	0.00112983				AURKA	-3.24664	3.52273e-14
BHLHB9	1.31456	1.34231e-07				STON1	-3.31386	3.81283e-09
PRKG1	1.3115	0.0322433				SFRP4	-3.41029	1.61637e-06
PITRM1	1.30647	1.13986e-07				IFI30	-3.71869	1.72959e-10
TMEM170B	1.30568	6.87331e-06				DMRTA2	-4.03202	0.000576725
SVIP	1.30356	0.0464871				TUBA1C	-4.22399	8.96918e-14
INPP4A	1.30295	1.43422e-08				F2R	-4.70947	8.62565e-24
DENND5B	1.2965	4.20123e-05
PDE8B	1.29466	0.00992809
MYPOP	1.28637	8.36104e-08
OPA1	1.27586	5.32773e-09
G3BP2	1.26421	7.24559e-13
PTBP2	1.25858	0.000134989
MAFG	1.25681	1.26927e-05
MYSM1	1.23233	0.00857552
NDEL1	1.22456	1.18531e-10
DUSP3	1.21695	8.15198e-09
PDZD8	1.21525	0.000493051
ADRBK1	1.21031	2.38467e-07
KLF16	1.20038	1.25969e-05
IDH3A	1.19938	6.81316e-08
EXOC6	1.19769	1.69601e-08
ASH1L	1.19649	2.40073e-05
CAND2	1.18469	0.00010725
R3HDM2	1.18233	4.36333e-05
SLC12A6	1.16446	2.31245e-06
LARP1	1.16278	2.56512e-05
TSC1	1.16196	0.000205182
MEGF8	1.15354	0.00812935
RNF6	1.15187	1.15585e-05
DMXL1	1.14663	9.94494e-08
WDFY3	1.13814	1.91495e-07
ALDH2	1.13769	0.000544395
HECTD1	1.11993	1.03424e-05
HDAC4	1.09499	1.12358e-05
HAGH	1.07381	3.5744e-06
BMPR2	1.07345	4.54128e-09
MECP2	1.06609	2.8882e-05
GNAQ	1.05831	7.2976e-07
RAB3GAP1	1.05431	3.75944e-08
ALCAM	1.05425	0.035177
LRRC4B	1.05371	0.0186003
KIFAP3	1.05215	5.31244e-09
OTUD3	1.05004	0.00303212
BDP1	1.04939	7.08214e-06
COL4A3BP	1.04013	1.29198e-07
RABEP1	1.03918	1.18266e-08
PJA2	1.03842	1.12433e-05
BOD1L	1.01902	0.000248749
NF1	1.00674	0.00207449
PRKCA	1.00668	0.000532226
PCDH10	1.00189	0.0380457

## Sheet: OPC&NFO
TABLE S1F- OPC, NFO AND TP GLIOMA COMMON GENES
Upregulated genes	LogFC	Adj-P-Val				Downregulated genes	logFC	Adj-p-val
GABRA5	7.14393	2.15988e-08				MCM4	-1.01225	0.00555771
SLC6A7	7.10136	1.66349e-10				2021-09-09	-1.01853	0.000441611
SLC17A7	7.04596	5.59352e-07				MECOM	-1.02086	0.018854
GABRA1	6.94967	1.15143e-06				NFE2L2	-1.02984	1.26291e-07
CHD5	6.87398	3.62017e-09				PION	-1.0309	0.0437419
PACSIN1	6.77608	4.41948e-09				TM4SF1	-1.03526	0.0437904
KCNV1	6.70392	1.38651e-10				CDH5	-1.04906	0.0169783
SST	6.63554	3.68725e-09				TMBIM4	-1.05092	0.00274393
MAL2	6.62679	5.50444e-08				TRIOBP	-1.05298	2.18355e-05
MPPED1	6.61927	1.14705e-10				PDE5A	-1.05631	0.010982
SLC12A5	6.5619	2.67387e-10				TMEM123	-1.06848	4.54312e-05
TRHDE	6.51702	5.97841e-12				PAFAH2	-1.07067	7.75535e-07
SULT4A1	6.5064	1.25001e-08				LAMA5	-1.0717	0.026553
HCN1	6.39207	8.87051e-09				CD34	-1.07295	0.0115381
SLC6A17	6.36685	7.31996e-10				EBF1	-1.08193	0.0194832
NEFL	6.3444	5.90482e-06				GCNT2	-1.09758	0.0167159
FAM163B	6.20593	1.1531e-08				FAM101B	-1.0984	0.00532404
WSCD2	6.18219	1.51558e-08				PDGFRB	-1.10441	0.00805499
VSNL1	6.15781	7.66324e-07				PALMD	-1.12319	0.00541759
CPLX2	6.12538	1.99669e-06				POLD3	-1.13495	6.93435e-09
SYT1	6.08294	1.6845e-08				FRMD8	-1.17538	3.92643e-08
KLHL1	6.04707	4.45787e-16				LMO2	-1.17913	0.0105454
TBR1	6.04	5.02621e-10				MYO1B	-1.18172	0.0148006
KCNT1	6.03104	3.07522e-07				ACVRL1	-1.18944	0.00117472
HTR2C	6.02445	2.7775e-13				METRN	-1.1904	0.00824403
SLC32A1	6.00835	8.28157e-07				CYYR1	-1.19231	0.00095575
HRH3	5.95663	1.44142e-08				ST8SIA4	-1.20427	0.0128951
CRYM	5.95497	1.55146e-06				GIMAP4	-1.20625	0.004224
SYT13	5.83938	7.00942e-07				YAP1	-1.21436	0.0346624
CCK	5.83129	7.8196e-06				KDR	-1.22498	0.00191858
GAD2	5.76372	5.31146e-07				BCL6B	-1.22552	0.003649
ICAM5	5.75184	2.12566e-09				DOCK6	-1.23146	0.00564114
NEUROD2	5.62212	1.5036e-06				COX4I2	-1.26065	0.0181373
RELN	5.6062	8.32434e-08				NOD1	-1.29958	0.0012915
GPR22	5.51958	3.27716e-09				LAPTM4B	-1.30714	1.32556e-05
FAM123C	5.50518	1.44239e-07				NCAPD2	-1.31096	4.28438e-06
SNCB	5.42431	6.72002e-07				SDF2L1	-1.31213	8.32537e-05
CALN1	5.41906	4.52778e-09				SEMA3F	-1.31596	0.0366072
SHANK1	5.41633	8.69569e-08				DOK5	-1.33054	0.00212353
SLC6A15	5.38149	5.05164e-07				ETS1	-1.36342	0.000230381
IQSEC3	5.34661	3.25541e-08				NT5E	-1.36494	0.0130903
SNAP25	5.334	3.9574e-08				TAX1BP3	-1.39299	6.01027e-06
CPNE7	5.32165	6.52014e-08				DCPS	-1.40109	1.67202e-11
SRRM4	5.31686	3.98822e-06				TTC23	-1.40203	2.42378e-09
EMX1	5.29295	3.20413e-09				MIF4GD	-1.43322	5.63559e-08
HS6ST3	5.18759	8.56258e-08				FBXO8	-1.43848	1.94167e-09
ISLR2	5.17079	1.19089e-08				DONSON	-1.44368	7.7446e-08
KCNS2	5.16314	1.54577e-09				TXNDC12	-1.45023	3.3621e-11
CARTPT	5.1501	1.69712e-07				SNTB1	-1.4895	5.48147e-06
ARHGDIG	5.12904	6.26698e-07				PON2	-1.50124	0.000213908
RGS4	5.12267	1.98786e-08				CD40	-1.52388	0.000588419
PRMT8	5.10511	3.03801e-08				KCNJ8	-1.53804	0.000209732
KCNJ4	5.10357	5.29858e-09				SCRG1	-1.5625	0.00132669
VIP	5.0801	8.40074e-09				GPR4	-1.57523	2.59196e-05
SPHKAP	5.06549	2.5263e-06				ESAM	-1.58766	3.00861e-05
SLC17A6	5.06399	2.7524e-05				TMPO	-1.59249	1.63717e-06
CABP1	5.06349	5.58442e-08				SPAG5	-1.59791	0.000673924
NRGN	5.02828	5.50791e-10				MCM6	-1.62288	2.73479e-08
CDH8	5.00765	8.44539e-08				APLN	-1.62926	0.00151234
HECW1	5.00596	2.7344e-06				LXN	-1.62964	0.000885957
GALNT9	4.98867	1.04358e-05				TMEM176A	-1.64343	0.0248095
SYT5	4.96596	9.87543e-09				RTKN2	-1.65086	0.00725149
CACNG2	4.93941	9.60083e-08				ENG	-1.71033	8.87333e-07
SH2D5	4.93521	2.06291e-11				PIK3R6	-1.73321	0.00139597
NRXN3	4.9016	4.18076e-09				KIRREL	-1.75678	0.00762456
FEZF2	4.89936	2.09294e-07				BRCA1	-1.77772	5.62972e-07
GRM1	4.89712	6.64859e-09				NDUFA4L2	-1.78659	0.00069142
SYNGR3	4.88038	1.9016e-08				WDR34	-1.79101	1.92121e-07
PPFIA2	4.86034	7.99031e-07				TBXA2R	-1.79617	2.54317e-05
BSN	4.79088	1.03917e-11				C1QL1	-1.79853	0.0470332
GREM2	4.77891	2.08329e-08				STAP2	-1.8108	3.68696e-06
BHLHE22	4.74987	5.19894e-06				RAI14	-1.81978	2.12462e-07
NDST3	4.73037	6.77103e-06				WDR78	-1.82053	0.00112102
L1CAM	4.6744	6.39134e-05				GPR84	-1.8766	0.00570907
CRHBP	4.66627	1.61925e-07				LAMB2	-1.87862	8.70987e-08
HPCA	4.66162	2.9002e-08				FXYD5	-1.89646	4.0776e-06
ELFN2	4.63555	5.47173e-05				PDLIM7	-1.95376	5.97706e-07
CRH	4.62934	4.1014e-10				FLT4	-1.96908	0.000117543
VWA5B2	4.62407	1.5955e-11				PLAT	-2.02032	0.000244087
SHANK2	4.58776	5.21698e-06				CTSW	-2.02511	0.00513866
GRM2	4.53004	1.33272e-08				LEF1	-2.02667	9.65315e-07
LHFPL5	4.51771	3.8764e-15				PCDH12	-2.04574	2.53247e-05
PSD	4.51635	1.48541e-08				ARAP3	-2.05402	3.23192e-05
NAPB	4.48376	9.11388e-17				PLK4	-2.05763	2.62326e-06
ODZ2	4.47848	5.42123e-05				ATAD2	-2.08284	8.20681e-09
SERPINI1	4.45585	5.22051e-11				RBL1	-2.08323	6.63556e-09
SNCA	4.44829	2.14368e-12				H3F3A	-2.08991	1.10939e-13
SLC24A2	4.43786	5.98287e-07				LAMB1	-2.11987	0.000494042
TMEM151A	4.43168	2.11575e-06				MCM5	-2.1325	2.33196e-10
SYP	4.40297	3.14076e-12				WNT5A	-2.13576	2.91439e-06
CHGB	4.3811	6.88142e-07				CDCA3	-2.13736	8.01714e-08
CBLN1	4.37288	4.36029e-05				CDCA5	-2.15257	4.45499e-06
CYP4X1	4.36702	4.6689e-10				CEBPD	-2.17755	9.39368e-06
PROKR2	4.35243	7.45579e-25				ELTD1	-2.18901	7.08915e-08
CRHR1	4.32197	8.46695e-07				LIMD1	-2.21854	5.22184e-10
CPLX1	4.32123	4.53153e-07				TES	-2.27141	1.13521e-08
KCNH3	4.28052	3.48857e-12				HMCN1	-2.2761	0.000439839
RAB11FIP4	4.27178	6.71452e-11				IL2RG	-2.28039	5.69195e-05
PDE1A	4.26672	4.85425e-10				PXDN	-2.35297	5.19027e-05
VSTM2L	4.24859	1.43049e-06				OSMR	-2.36449	0.000318269
IPCEF1	4.22634	1.33617e-13				FLNA	-2.37904	1.4244e-07
SLC22A8	4.21934	3.726e-25				RBP1	-2.39342	0.00116329
CELF3	4.15447	0.000243106				GJC1	-2.39546	4.2636e-13
CDK5R2	4.15267	3.77865e-06				GBP3	-2.40427	0.0116493
XKR7	4.12918	1.90494e-07				ZWINT	-2.43781	5.03595e-08
PCP4L1	4.12707	4.09957e-05				MAD2L1	-2.44383	1.44722e-07
ARPP21	4.11818	2.49649e-07				TIMELESS	-2.48597	9.82714e-11
CALB1	4.09155	5.09615e-05				FAM111A	-2.57686	9.77915e-13
2021-03-04	4.08749	3.4191e-06				SLC40A1	-2.5778	5.97706e-07
STX1A	4.08518	5.26561e-14				PGF	-2.5929	1.03453e-05
GRIP2	4.02367	1.12433e-05				SOCS2	-2.59525	0.000979586
GLRA2	4.00368	0.000292742				WWTR1	-2.59712	3.61087e-06
EPCAM	3.98157	5.73963e-08				GINS1	-2.61531	1.28183e-09
CNTN5	3.95008	2.45388e-06				MCM2	-2.67715	1.17747e-09
AJAP1	3.93244	2.30029e-07				ASPN	-2.68472	0.000495844
KNDC1	3.9262	8.77659e-08				ZIC1	-2.75384	8.53411e-08
KCNK4	3.91828	3.28099e-08				LIMA1	-2.78878	2.73938e-11
KCNQ5	3.90489	5.39293e-05				ITGA1	-2.81785	9.50236e-09
STXBP1	3.90156	3.34313e-15				ITGA5	-2.81939	3.45337e-09
RPH3A	3.89178	0.00176268				CCNB1	-2.86961	1.51073e-09
CBLN4	3.8701	0.000334939				PPIC	-2.87282	1.49216e-11
NRG3	3.86165	5.64177e-06				FKBP10	-2.87644	1.28017e-15
RAB3C	3.85728	0.000255015				FAM129A	-2.87947	2.02415e-07
NPY1R	3.84367	1.85632e-05				CENPE	-2.88984	1.02721e-07
DNAJC6	3.82906	3.2092e-13				KIF11	-2.97978	3.11041e-10
CNKSR2	3.78039	4.17032e-11				CD93	-3.04594	3.60576e-09
SCRT1	3.7524	0.000944047				IGFBP7	-3.04787	1.04952e-09
JPH4	3.72707	4.59535e-05				S100A10	-3.12444	1.40739e-05
SEMA3D	3.70517	0.00260752				CSRP2	-3.16982	1.21355e-09
ADCY1	3.70475	2.34476e-07				TK1	-3.19753	3.42794e-11
CAMK4	3.68996	1.88599e-08				SHCBP1	-3.23141	2.80646e-14
GDF10	3.66661	0.000167602				FN1	-3.28762	1.8434e-10
PNOC	3.64974	0.00266127				ITGA4	-3.29852	1.24757e-08
NTSR1	3.62927	0.000274239				TACC3	-3.34244	1.35469e-10
SEMA4A	3.60488	4.14051e-15				KLHDC8A	-3.38216	1.19722e-06
KIF1A	3.59523	3.75053e-07				ANXA2	-3.40287	5.10269e-09
RASGEF1A	3.58706	8.28288e-07				GINS2	-3.43544	4.72957e-12
CHRNB2	3.55822	3.48799e-06				FOXJ1	-3.61766	8.61652e-05
MICAL2	3.55355	6.22664e-10				MMP2	-3.62865	1.94173e-10
PTGDS	3.55098	2.2632e-05				PLK1	-3.66961	1.6425e-11
ATP2B2	3.53242	5.03745e-07				COL4A2	-3.73744	5.23944e-11
ENC1	3.53109	4.05913e-12				RAD51AP1	-3.83052	6.83564e-18
PPFIA3	3.49429	1.7185e-12				UHRF1	-3.95458	2.69291e-11
CORT	3.48452	7.57445e-10				ANXA1	-3.98418	3.94787e-09
RAB3B	3.47989	2.04927e-07				KIF18B	-4.05247	8.85226e-10
SYN3	3.43611	2.36516e-06				KIF15	-4.09441	1.12321e-12
FA2H	3.43314	0.00224388				ANGPT2	-4.14919	2.52586e-13
GJD2	3.4066	7.71537e-09				NCAPH	-4.1876	6.55476e-15
GOLGA7B	3.39404	4.76479e-06				RAD51	-4.25943	4.43588e-17
ANKRD34A	3.37504	6.67452e-15				CDCA8	-4.27305	1.67336e-15
SPOCK1	3.36572	4.0612e-05				CDC20	-4.56749	1.82884e-14
PHACTR3	3.34294	0.00029743				SPC25	-4.64599	1.72278e-15
GPR12	3.31051	0.00124341				DTL	-4.86173	1.30717e-16
ASPHD1	3.23107	1.49727e-08				FOXM1	-4.93806	1.10872e-18
ABLIM2	3.22964	2.05091e-11				E2F7	-5.02598	3.74615e-17
PPP1R1B	3.22879	0.00218929				BUB1B	-5.09476	9.56232e-19
HS3ST5	3.18906	1.99165e-05				CDCA2	-5.27331	5.28086e-18
MRAP2	3.15392	0.000349921				NUSAP1	-5.61429	1.42168e-23
GFRA1	3.15255	0.00655802				MKI67	-5.64693	1.60463e-16
BEGAIN	3.11362	5.65793e-06				AURKB	-6.64229	2.38895e-23
CHRM4	3.10802	4.59835e-07				NDC80	-6.68366	1.24469e-27
MCTP1	3.08332	6.153e-06				MELK	-6.79905	4.83507e-23
NTNG2	3.0737	1.18991e-06				CCNB2	-6.86909	9.56756e-27
MAST1	3.07006	3.14152e-05				DLGAP5	-6.91029	1.03343e-24
ABCC8	3.06943	0.00519626				RRM2	-7.47379	2.3667e-32
CRTAC1	3.04853	0.00241451				TOP2A	-7.58726	1.5645e-25
EHD3	3.02197	3.53272e-12				UBE2C	-7.66483	2.69404e-29
RAPGEFL1	3.02117	1.58602e-11
ADCYAP1	3.0013	0.000124167
RNF43	2.99544	0.000294018
TNR	2.98015	0.0137022
STK32C	2.95913	2.54407e-15
SYT3	2.9554	7.0744e-06
FAM131C	2.9385	9.59421e-05
PRKAR1B	2.93838	7.42217e-13
B3GALT2	2.91075	0.000121007
TMCC2	2.89336	8.8184e-09
DLG4	2.84459	5.12976e-17
CLSTN2	2.83937	0.000413945
SHANK3	2.82448	9.36002e-10
LYPD6B	2.81254	0.000554097
BAIAP3	2.78894	0.000361745
VGF	2.78785	0.0185247
TMEM90A	2.78762	0.000135717
CDHR1	2.75688	0.000484785
SMPD3	2.74761	0.000219315
FABP3	2.73735	6.01456e-07
SNPH	2.73493	6.3868e-11
CAMK1D	2.71318	3.14982e-16
SEZ6L2	2.7085	0.000115639
PCDHA12	2.68549	0.0026483
FBXW7	2.66376	7.4538e-16
SIDT1	2.66206	0.000102501
STEAP2	2.66074	0.000806659
SUSD5	2.66068	0.00913534
VAMP2	2.65815	6.86692e-15
RASGEF1C	2.65204	0.00203104
GARNL3	2.64284	1.07009e-11
SPINT2	2.63074	3.46656e-08
PPP3CB	2.60806	1.74496e-18
SLC25A22	2.5738	2.43201e-13
RNF165	2.54044	0.00497648
PGM2L1	2.53558	8.40574e-08
RAB6B	2.5092	3.60864e-08
S100A1	2.50023	0.000701166
DUSP9	2.45197	0.00475586
ARX	2.44095	0.00435726
2021-09-03	2.43842	4.19439e-05
EFNA5	2.43736	0.00263185
ADARB1	2.43245	1.07101e-09
ELMOD1	2.42011	0.00125625
CLIC5	2.40044	7.45602e-05
YWHAH	2.39506	4.73051e-16
CORO2A	2.38874	0.000121529
NDRG4	2.37524	7.30513e-07
PALM	2.36286	2.17476e-05
RGS11	2.35018	0.00402048
LMO3	2.34731	0.00734489
MAPT	2.32054	4.3063e-05
VWC2L	2.30895	0.000483587
SLIT1	2.29765	0.00652478
ENO2	2.28073	2.50201e-07
CGREF1	2.2606	0.000830654
HIVEP2	2.2105	8.12736e-09
ACTN2	2.20743	8.42501e-05
ADRBK2	2.20427	6.87464e-10
SP9	2.17608	0.00807742
HTR7	2.16246	5.98535e-05
WNT9A	2.16019	0.00033662
RIMS4	2.14389	0.0190109
STAC2	2.13264	0.0169385
GPR88	2.12664	0.0194629
EMX2	2.10659	0.0119381
EFR3B	2.09207	2.88352e-09
GPRIN1	2.08393	7.36689e-05
PPP1R13B	2.08055	5.48444e-09
ERBB3	2.06602	0.0351805
KIFC2	2.06519	1.61604e-05
LDB2	2.05411	7.46374e-05
YWHAG	2.04752	7.07001e-17
EFNA3	2.03938	6.32392e-06
WFDC1	2.02747	0.00342351
SDK2	2.01677	0.00258617
MKL2	1.98684	9.23179e-10
ATP2B1	1.97854	1.43681e-09
SRGAP3	1.96151	4.20429e-06
SYNPO	1.95627	0.000987273
WDR47	1.95212	3.90169e-14
YBX2	1.94386	0.0206001
PRICKLE1	1.93192	0.00170919
AFF3	1.92056	0.00438719
CCDC136	1.91437	0.000511852
TRNP1	1.90784	0.00396705
CHD3	1.88485	4.66366e-06
GRP	1.87367	0.0152114
NEDD4L	1.85663	5.18633e-06
SEMA3C	1.83809	0.039151
LIN7B	1.82845	2.15795e-05
TRIM2	1.80976	2.25075e-08
COCH	1.79444	0.0420642
SLC1A1	1.78333	0.0119014
PLLP	1.7806	0.0107291
SLC22A17	1.7786	4.59682e-06
ATXN7L3	1.77562	4.43193e-18
FAM49A	1.7714	3.41514e-08
MCF2L	1.75153	0.000176918
DYSF	1.73521	0.00151243
PPM1E	1.73061	0.000424155
LSM11	1.72372	1.03122e-10
SPOCK2	1.70906	0.00257594
RPS6KA2	1.69667	6.79326e-06
SCN1A	1.68254	0.0268789
AGAP3	1.67446	1.85265e-10
TRIM46	1.67263	3.44166e-05
PLXNA2	1.64628	2.28501e-05
IGSF9B	1.6388	0.0428585
EVI5L	1.63323	8.15131e-08
TGFA	1.61838	0.0181107
NPPC	1.60199	0.0149569
CTXN2	1.59231	0.000900757
AKT3	1.59093	3.52398e-05
SOX7	1.5816	3.72216e-06
MAGEL2	1.56972	0.0309292
TEK	1.52522	0.00349403
GALNTL4	1.52485	8.35388e-06
FBXL19	1.52373	7.8433e-05
WDR52	1.51585	0.00646198
EFHD1	1.51514	0.0134659
PCDH19	1.51185	0.00592457
CAMK2N2	1.5045	0.00621818
NECAB3	1.49929	2.6479e-06
CNIH2	1.48486	0.00501865
SEMA7A	1.48437	0.0034574
CELF2	1.47654	1.89512e-07
MAPK11	1.46054	6.67727e-05
TIAM1	1.42885	1.31888e-05
FOXP1	1.42597	7.5279e-05
CDC42EP2	1.42404	4.74952e-05
PIP4K2B	1.41712	4.10022e-10
SUSD4	1.40596	0.0423222
IGF1	1.39335	0.0352598
GPR155	1.38956	1.06333e-05
ADAMTSL2	1.37579	0.000574903
MAPK3	1.35348	9.13163e-13
RTN4	1.3461	1.29176e-10
ABLIM3	1.33916	0.0164577
OSBP2	1.33857	0.00246781
KIF21A	1.33485	0.00127042
SOBP	1.33052	0.000189755
2021-09-08	1.32354	1.1097e-06
PLEKHB1	1.31404	0.00604294
GNG2	1.30669	0.00330718
SLC39A10	1.27377	1.6055e-06
RUSC1	1.267	7.01339e-06
ACSL4	1.24464	8.34301e-05
NINJ2	1.24009	0.0446209
MYH10	1.22624	0.000872469
APC	1.16796	0.000236835
DPYSL2	1.16642	3.8806e-05
DEAF1	1.16509	1.25923e-05
ARF3	1.15392	6.62523e-07
RNF157	1.14295	0.0146585
RNF144A	1.10817	0.0204094
SAMD14	1.08905	0.00470657
SIGIRR	1.08633	0.0131855
MAPKBP1	1.06717	0.000225417
RGS12	1.02262	0.000962323
PLXNA1	1.0191	0.0117636
YWHAZ	1.01484	1.11662e-09
ABLIM1	1.00924	0.0107009
SS18L1	1.00338	0.000518927

## Sheet: OPC&MO
TABLE S1G- OPC, MO AND TP GLIOMA COMMON GENES
Upregulated genes	LogFC	Adj-P-Val				Downregulated genes	logFC	Adj-p-val
SSTR1	6.19426	5.13657e-09				REPIN1	-1.05244	1.37474e-05
FADS6	5.75327	1.13935e-17				DEK	-1.077	6.8814e-06
GRIN3A	4.83374	1.55678e-14				SYNE2	-1.10931	0.00404191
KCNK1	4.68977	8.10215e-07				LMCD1	-1.13015	0.00294903
PTPRN	4.64099	2.06327e-05				RFC3	-1.28013	0.000370785
CHRNA4	4.6252	3.99233e-05				SRI	-1.36733	2.20382e-05
SLITRK1	4.56903	7.0929e-05				FANCA	-1.50488	0.00250384
NECAB2	4.52115	1.88599e-08				EXOSC8	-1.56199	8.79459e-07
CNTN4	4.37564	2.9002e-08				NUP107	-1.60661	0.000177226
RBM11	4.14992	2.43516e-07				CEP152	-1.69404	4.58561e-05
CACNA2D1	4.08818	0.000226329				SLC35F2	-1.82709	3.01079e-06
PALM2	4.01516	7.62234e-08				VCAN	-1.90527	9.27452e-07
EDIL3	3.76155	1.11383e-05				CENPW	-2.02286	1.19088e-05
CNTN2	3.51694	8.41057e-05				MBOAT1	-2.03714	0.000105705
NPTX2	3.38932	0.00122778				FAM70A	-2.04657	6.75512e-05
SGCD	3.35049	0.00098081				CHEK1	-2.33204	2.55574e-11
TMEM179	3.27982	5.46178e-05				CP	-2.4227	0.00896539
CRLF1	2.98372	0.00973744				TNFAIP6	-2.42897	0.00108789
GRIA2	2.89118	0.000471968				EGFLAM	-2.7927	2.99612e-05
DSCAML1	2.86444	0.00766736				SPSB4	-2.83267	5.36463e-06
LRRTM4	2.82752	0.0062792				PRR11	-2.91356	2.79122e-10
GAS7	2.73595	1.10776e-06				TSPAN6	-3.12644	2.54073e-16
SORCS3	2.63098	0.00377794				GSX1	-3.20481	0.00324709
KCNIP3	2.42594	0.000169634				FANCD2	-3.36295	1.00974e-13
CNTN1	2.36509	0.00601512				SERINC2	-3.66123	2.62701e-08
OMG	2.3581	0.00164539				NCAPG	-6.51886	8.32241e-28
SV2A	2.16762	6.23876e-12				CDC45	-6.63598	1.84383e-20
CMTM4	1.98649	3.82643e-06				MYBL2	-7.74944	8.34847e-25
AGTPBP1	1.95706	4.21201e-08
ADAMTSL3	1.85371	0.000870688
CYTH1	1.70682	5.93326e-08
LINGO3	1.64709	0.0382937
MAPK8IP1	1.5996	0.000155595
LRRTM3	1.5512	0.0265302
NCALD	1.50673	0.00193805
EPHA4	1.45726	0.00176481
GPRC5B	1.2138	0.000507948
SORT1	1.1729	0.000117642
ANLN	1.04157	0.0320694

## Sheet: NFO&MO
TABLE S1H- NFO, MO AND TP GLIOMA COMMON GENES
Upregulated genes	LogFC	Adj-P-Val				Downregulated genes	logFC	Adj-p-val
RYR2	7.22174	9.30077e-12				TGFBR2	-1.04915	0.0111662
SLC8A2	6.52687	2.19449e-09				CRTAP	-1.07656	1.12086e-06
CHRM1	6.08694	6.02206e-08				PDLIM2	-1.08205	0.000288914
GABRB2	5.98226	1.30525e-08				GOLIM4	-1.09504	0.00803557
AK5	5.81645	4.06253e-09				NANP	-1.11552	2.2578e-06
OLFM3	5.38587	3.59197e-08				COL18A1	-1.12909	0.0294171
CAMK1G	5.36302	5.69099e-07				MIDN	-1.15477	0.000315522
RIMBP2	5.22929	2.39542e-08				REXO2	-1.16244	0.000106596
SH3GL3	5.22079	5.97706e-07				E2F1	-1.17986	0.0170108
LRFN5	5.18289	1.54267e-06				DOCK11	-1.18699	0.000707008
SLC7A14	5.09442	1.18498e-07				SNX33	-1.21319	6.6539e-06
PEX5L	5.0916	1.55125e-08				DDIT4	-1.21721	0.0212898
SCN3B	5.08146	1.43681e-09				RRAS2	-1.22043	0.000244437
CCBE1	5.07786	3.15608e-15				UNG	-1.22074	4.82347e-08
TPPP	5.04893	1.3322e-09				CPM	-1.27952	0.0498666
VSTM2A	4.9468	0.000144747				NRP2	-1.29496	0.0115235
CALB2	4.82305	2.87106e-05				RIPK1	-1.30193	6.95508e-09
EGR4	4.72269	1.61022e-08				ITPRIP	-1.30397	0.000476624
TRPC5	4.64111	5.38622e-12				LHFPL2	-1.32577	6.91691e-05
RBP4	4.61783	2.23903e-08				RNF180	-1.34455	0.0370532
SH3GL2	4.60687	1.41706e-05				DDX11	-1.38085	0.0011158
PNMA3	4.58846	7.8855e-08				CASP7	-1.38817	0.000285842
FAM19A2	4.52759	4.10478e-10				TCTN2	-1.3985	0.000224102
SAMD12	4.52675	7.09999e-16				LAP3	-1.40757	1.99956e-06
CDH22	4.48054	2.65453e-05				TIFA	-1.40894	0.00633856
CACNA1E	4.47827	1.96936e-07				MYCL1	-1.44368	0.0169732
HMGCLL1	4.42416	5.5939e-06				IL13RA1	-1.45316	0.000357765
RGS7BP	4.42231	3.61857e-10				SNAPIN	-1.45798	2.89412e-07
PPP1R16B	4.39894	3.73687e-08				WLS	-1.47774	6.50856e-06
SLC22A6	4.28812	1.92902e-07				HN1L	-1.52171	3.24735e-08
TCEAL6	4.24869	2.2166e-07				SLC27A3	-1.56521	0.000565474
PRRG3	4.23039	6.04038e-08				HLX	-1.60534	0.000118133
NMNAT2	4.20725	1.90494e-07				PTP4A3	-1.63384	0.000154535
CASKIN1	4.14296	1.659e-08				CTPS2	-1.67122	2.51338e-14
MAP3K9	4.11387	2.81718e-08				F11R	-1.68998	9.03974e-06
ANO4	4.09682	1.27067e-05				CTGF	-1.69643	0.00159672
TUBB4	4.07106	2.49769e-05				PTGFRN	-1.70301	9.56761e-06
DPP10	4.06648	0.000316643				SLC4A2	-1.71524	1.33209e-07
KCTD16	4.03362	9.97718e-09				ARPC1B	-1.72157	3.88476e-05
CLVS2	4.03077	2.06644e-05				SYCE2	-1.73226	0.000423944
ZCCHC12	3.9823	1.27578e-06				FYB	-1.755	0.00201755
GABRA3	3.97804	0.000565656				MSX1	-1.7881	1.11426e-06
MOBP	3.97236	0.00452184				HIST1H1C	-1.81404	0.00555771
ABCG4	3.91962	1.3444e-09				ANGPTL2	-1.86487	2.44634e-05
TMEM88B	3.90257	2.63457e-08				EMILIN1	-1.86623	0.00110698
AKAP5	3.8842	2.36109e-14				LCK	-1.87274	0.0144027
UBE2QL1	3.83462	4.73947e-06				DAB2	-1.91571	1.38021e-05
SHISA7	3.80659	0.000440634				RND2	-1.91844	9.44652e-05
SLC6A13	3.62761	2.75532e-07				ASCL1	-1.93458	0.0329342
MAPK8IP2	3.5536	5.78548e-10				GRAP	-1.94664	1.79193e-07
WNT7B	3.38966	0.000885034				CLIC4	-1.95518	1.3071e-08
FAM155A	3.35223	7.54191e-05				COL6A1	-2.00959	0.00117844
STXBP5	3.31657	5.85402e-13				TEAD3	-2.03204	1.78357e-05
SGIP1	3.31656	7.31589e-12				IL10RB	-2.03786	3.1195e-13
PCDH7	3.30059	0.000642627				TNFRSF10B	-2.04799	9.26544e-07
GPRASP1	3.28259	1.23679e-11				SQRDL	-2.09953	1.68587e-06
CACNA2D2	3.25694	0.00010516				TRIP10	-2.09981	3.89234e-13
SYT16	3.25487	0.000254493				STIL	-2.10956	5.26807e-08
CDK5R1	3.24158	1.49847e-07				TRIP6	-2.16026	5.38519e-08
NELL2	3.19258	2.57336e-06				ACTA2	-2.16692	0.000124439
SPRN	3.1887	1.06086e-10				GLIPR2	-2.1679	2.17498e-08
PARM1	3.18646	1.41567e-05				MFNG	-2.1865	1.75259e-09
TSPYL5	3.09436	2.93261e-07				CTSK	-2.18797	0.00176268
KCNK3	3.05008	2.93762e-05				LYPLA1	-2.24462	6.33285e-11
GFRA2	3.03044	0.000465972				RAB13	-2.25357	2.63809e-12
RPS6KA6	3.0132	0.00460683				HAPLN3	-2.30511	3.84503e-08
HAPLN2	3.00892	0.00451441				HYAL2	-2.32474	3.28482e-17
KRT222	3.00858	1.97428e-16				IGFBP4	-2.37271	3.54038e-07
GALNT14	3.00291	2.3746e-05				PVT1	-2.44283	4.35784e-09
MMP17	2.9923	0.000717344				NMI	-2.52843	7.72957e-10
SLC5A5	2.9877	7.05203e-08				FAM83D	-2.65574	1.16253e-05
EPHA5	2.98464	4.87151e-05				COL5A2	-2.68567	4.75555e-06
PRR18	2.93689	1.09648e-06				RNF122	-2.7014	4.49951e-09
APLP1	2.90567	7.63262e-08				COL5A1	-2.73797	0.0021836
TMEM63C	2.85552	8.50533e-06				CXCR4	-2.89817	1.43681e-09
HHIP	2.83703	0.00199481				PLEKHG2	-2.92929	8.02649e-14
SCUBE1	2.81746	4.05193e-05				TIMP1	-3.11863	1.17783e-05
FOXP2	2.81095	0.00428923				SPARC	-3.17543	8.51516e-18
SORBS2	2.80413	1.09455e-07				COL1A2	-3.26944	9.65275e-05
FBLL1	2.78796	0.00314931				SOX11	-3.32632	7.96173e-06
BCAS1	2.72677	0.0306715				TGFB1I1	-3.64007	2.68331e-19
SEMA4D	2.71756	1.86066e-09				STEAP3	-3.79545	3.91108e-10
LMTK3	2.71246	1.30682e-07				COL1A1	-4.16898	4.14004e-05
CSRNP3	2.67237	2.68893e-06				IQGAP2	-4.81718	1.3003e-19
DEGS2	2.65671	8.80226e-06				COL4A1	-4.93691	5.36149e-16
GJC2	2.63152	7.49935e-05
TMEM200A	2.61324	0.00325234
S1PR5	2.5807	0.000295958
TACR3	2.5763	7.9311e-19
GSTO2	2.53387	4.09256e-05
PLCB1	2.52221	2.66831e-05
OGN	2.40747	0.0331126
SSBP3	2.38254	1.33126e-12
DGKH	2.37856	3.62095e-06
NIPA1	2.37056	6.11554e-14
GPR123	2.34682	0.00375457
PIP4K2A	2.28016	2.64338e-07
PAQR9	2.27156	0.00733573
ASPA	2.26982	0.00744018
HR	2.24806	0.00135763
PNMAL1	2.23767	2.34101e-14
BIN1	2.22671	1.31917e-08
YPEL2	2.22229	2.44974e-13
LDHD	2.2081	2.93762e-05
GDAP1	2.17262	8.00983e-11
RTN2	2.16886	1.30727e-07
BTBD16	2.16228	0.000119174
LOR	2.12118	5.02814e-13
GPRASP2	2.09274	6.41927e-16
PCP4	2.09109	0.0249196
PRRT3	2.0807	1.45764e-09
OPRL1	2.07718	1.46809e-09
TMEM35	2.05446	0.00103918
PTPRU	2.03865	0.010232
KCNK10	2.0213	0.00621818
SLC9A5	1.9791	0.000553966
NBL1	1.97779	5.1455e-05
RAB33A	1.96154	0.0119429
PLCB4	1.96123	0.00646731
SERTAD4	1.95338	0.0253561
KCNJ11	1.93174	0.00543635
PRKAR2B	1.87132	0.000491148
MAP6D1	1.86945	0.000516508
CHRD	1.86638	3.83167e-05
MAPK10	1.85962	3.25856e-06
ARHGEF4	1.85471	0.000172961
PPAP2C	1.80298	0.018696
KCNMB2	1.80022	0.0120757
PCDH8	1.78844	0.0347922
ST6GAL2	1.778	0.0366988
BEX4	1.76342	1.2136e-05
DNAJC27	1.75458	8.06062e-14
INF2	1.7427	3.96272e-07
SLC45A3	1.73171	0.0116783
ARNT2	1.71354	3.87901e-07
SHC3	1.70754	0.00346391
CADM2	1.70478	0.0208906
PDZD2	1.68269	0.00910169
MYO1D	1.66934	0.00264201
PRKAA2	1.66579	0.000103643
HERC3	1.64232	8.96181e-11
PTPRM	1.62736	4.97578e-05
SMAD7	1.62685	1.26051e-06
TMEM90B	1.6057	0.0106681
USP27X	1.60484	1.87852e-07
PHYHIPL	1.60374	0.00461637
PTPRK	1.57737	9.5091e-07
CMAS	1.5611	9.49344e-13
TCF20	1.51771	1.80028e-05
ENHO	1.50979	0.0383287
TRAPPC6B	1.50464	1.08847e-09
SLC2A3	1.48535	0.0125685
REM2	1.45024	0.00231574
RAI2	1.40811	0.0096997
FAM178B	1.40801	0.0343069
PPP1R14A	1.407	0.032967
PITPNM1	1.40503	0.000178327
SGSM2	1.36808	4.93564e-05
TTC3	1.3619	1.41422e-05
SLC12A2	1.36045	2.8781e-06
FAM5B	1.35884	0.0313606
STOML1	1.35511	5.26481e-08
ACHE	1.34574	0.0209515
GRM8	1.34188	0.0147875
NAPG	1.3318	7.10161e-13
ADC	1.32607	0.000227385
FAM40B	1.32009	0.00724259
ARHGEF17	1.31106	8.02423e-05
FAT4	1.26709	0.0469139
SLC48A1	1.2547	3.72263e-05
FAM149A	1.24291	0.00150509
PIP5KL1	1.21718	0.0160567
MEF2A	1.20424	3.35687e-07
KBTBD7	1.1973	0.000384597
CHML	1.16514	0.00660196
PTPDC1	1.15111	0.00836318
LGI2	1.15028	0.0430832
CNRIP1	1.12891	0.00787586
LRRC24	1.1178	0.0122662
TESK2	1.11296	0.00111666
B4GALNT4	1.09978	0.0146585
NOVA2	1.09177	0.00581005
SHOC2	1.07711	5.13883e-07
SERHL	1.06361	0.000323324
PHACTR2	1.0195	0.0205456
SYT11	1.00586	0.00122458

## Sheet: OPC,NFO&MO
TABLE S1I- OPC, NFO, MO AND TP GLIOMA COMMON GENES
Upregulated genes	LogFC	Adj-P-Val				Downregulated genes	logFC	Adj-p-val
GRIN1	7.89045	1.48016e-07				PTMS	-1.03792	3.75771e-05
CACNG3	7.05633	2.83296e-08				NFKBIA	-1.12614	0.0114218
NEUROD6	6.97396	1.57509e-12				VCL	-1.145	0.00125217
CACNA1B	6.90012	5.31648e-09				SLC38A5	-1.17309	0.0251913
SV2B	6.85614	7.96616e-09				SLC16A1	-1.17419	8.60939e-06
CPNE6	6.58008	8.66707e-07				UACA	-1.19992	0.00117653
GABRG2	6.40173	3.82232e-06				ITFG3	-1.21355	1.29924e-07
FRMPD4	6.35369	5.22596e-11				TMEM158	-1.22252	0.0382422
GDA	6.3381	2.48565e-08				ROBO4	-1.28069	0.00148596
SYNPR	6.25632	3.70137e-07				LRRN1	-1.32704	0.0152579
CDH9	6.20277	2.22221e-12				FXYD2	-1.3291	0.0218032
TMEM130	6.15776	8.1498e-09				SNHG3	-1.33608	0.000280177
RXFP1	5.97624	1.94872e-17				PTRF	-1.35065	0.00945906
UNC13C	5.97511	6.82832e-08				EMCN	-1.37132	0.00100924
CACNA1I	5.9175	1.35478e-11				MYL9	-1.41905	0.00879936
GPR26	5.89509	1.59535e-07				HAS3	-1.44655	0.0215924
CELF4	5.79712	1.62012e-07				PRDM1	-1.47668	0.000179513
NELL1	5.72457	7.86654e-07				PECAM1	-1.49096	6.59924e-06
SNAP91	5.66662	3.66505e-06				TMEM51	-1.49738	1.3098e-06
SYT4	5.62253	2.14934e-06				SLC39A8	-1.51716	0.00110179
GRIN2B	5.49747	1.51569e-14				RCN3	-1.52202	0.00308455
CAMKV	5.37125	3.96063e-07				GEM	-1.56709	0.00298602
MTUS2	5.27901	3.90101e-14				RAD18	-1.59344	1.48737e-07
PTGER3	5.25745	2.5897e-10				RBPMS	-1.60146	0.003149
GALNTL6	5.2276	6.58488e-18				DKKL1	-1.60259	0.021522
DOC2A	5.21169	1.18264e-08				PRIM1	-1.60813	1.41332e-06
RLTPR	5.11424	7.10537e-10				GJA4	-1.61001	0.000142047
CNTN3	5.09594	1.06669e-05				BST2	-1.62129	0.0171691
TCERG1L	5.07138	7.99449e-10				EXOC3L	-1.66196	4.321e-05
INA	5.03775	8.08456e-05				NRP1	-1.67811	0.000309565
GRM7	4.90588	1.84408e-06				RAB31	-1.6785	7.41971e-09
NOS1	4.87324	4.61668e-07				RND3	-1.70084	0.00155018
GNAL	4.85101	1.66519e-09				SLCO2A1	-1.71052	0.00206757
KCNJ9	4.85025	2.55276e-09				CDKN1A	-1.71218	0.00170419
PLCXD3	4.84933	6.62523e-07				MCM3	-1.71347	5.06271e-09
VSTM2B	4.81873	9.02233e-05				CD97	-1.72081	0.000569126
ATP1A3	4.80328	3.20763e-06				RBMS1	-1.73159	4.53339e-07
CELF5	4.7519	1.36501e-05				CCDC102A	-1.77241	6.67204e-05
CDKL2	4.72897	6.06049e-09				IGSF9	-1.77421	0.0488615
PDE2A	4.6751	5.12592e-11				HSPB1	-1.80541	8.1e-06
SYT7	4.6652	3.87609e-08				ECT2	-1.81657	3.98218e-07
CNTNAP4	4.66343	4.94694e-05				PCDH18	-1.87992	1.37101e-05
DOC2B	4.63473	3.25541e-08				TLE6	-1.88805	0.00817255
ACTL6B	4.56929	0.000536293				RHOJ	-1.90037	5.26013e-05
NEGR1	4.55336	1.05882e-06				RACGAP1	-1.94125	2.09159e-08
KCNK9	4.55097	8.40627e-07				ARHGAP18	-1.98512	1.00567e-06
NPY	4.54956	5.61317e-05				FAM70B	-2.00787	1.93207e-07
EPHA8	4.49828	1.26478e-13				SRGN	-2.02474	0.000428223
CIDEA	4.49501	1.52225e-18				PLTP	-2.05497	4.55006e-05
RASGRF2	4.47766	1.09918e-16				ARHGEF19	-2.06545	3.10557e-05
RTBDN	4.46128	2.18198e-08				MXD3	-2.0944	8.17467e-08
HS3ST2	4.45783	2.20698e-06				PRC1	-2.14215	8.48039e-07
FXYD7	4.39736	5.27418e-05				LAMA4	-2.2618	2.24848e-06
ELAVL2	4.3953	6.28888e-05				EPHB4	-2.31476	3.4828e-06
UNC13A	4.31018	5.50792e-07				ODF3B	-2.31712	0.00111205
KCNH1	4.29839	4.08229e-06				CAPG	-2.35569	7.69669e-07
FGF13	4.29023	4.23378e-05				CISH	-2.36276	1.4794e-05
DLG2	4.28886	7.28812e-15				PROCR	-2.37776	7.71129e-08
KCNS1	4.27262	1.36147e-05				TBX2	-2.38926	7.67611e-08
ODZ3	4.25556	0.000870321				TRIP13	-2.39623	1.33144e-08
TTC9B	4.1972	0.000142278				FAM176B	-2.46344	1.3711e-08
LHX6	4.16427	4.3804e-10				CTHRC1	-2.49448	0.00546703
PITPNM3	4.10662	1.03122e-10				ECM2	-2.54593	8.32119e-06
MAPK15	4.09378	0.000114165				S100A6	-2.54725	2.68552e-06
PCDHA6	4.0831	0.000886621				NID2	-2.58119	3.52506e-06
ERC2	4.01727	4.86678e-11				CDKN3	-2.5874	1.03344e-07
PRDM8	4.00529	2.13771e-05				SLC43A3	-2.74535	8.02235e-12
PCDHA5	3.98118	2.78104e-06				FSTL1	-2.79442	1.26088e-12
RSPO2	3.97493	4.76049e-05				LUM	-2.89633	0.00149421
PAK6	3.96299	5.60907e-11				JUB	-3.06229	1.49081e-12
MAG	3.89424	0.00405346				CD248	-3.10439	5.58442e-08
HSPA12A	3.8852	6.41574e-13				SLC16A4	-3.12226	1.51557e-08
CCDC85A	3.85998	7.67307e-08				TEAD2	-3.18475	1.05065e-08
RIMS3	3.85879	3.30556e-09				SLPI	-3.29162	0.00519032
NRIP3	3.85442	3.69838e-09				TCF19	-3.29184	8.12447e-15
CAMK2B	3.85322	6.50368e-07				LPL	-3.30166	5.13123e-07
NPTXR	3.84743	2.8567e-11				FMOD	-3.3205	0.000609879
UNC5D	3.82393	0.000185311				ARHGAP11A	-3.33042	6.14314e-14
PPP1R1A	3.70744	0.00103955				NID1	-3.35151	2.36811e-11
RTN4R	3.60286	4.7625e-09				CENPF	-3.43839	1.89415e-08
RPRML	3.59169	1.45916e-05				NES	-3.45478	8.24131e-12
PRRT2	3.5417	2.31695e-08				HELLS	-3.56339	1.13527e-10
SSTR2	3.53235	1.02598e-07				PTTG1	-3.7162	2.98489e-14
NECAB1	3.50994	4.08358e-13				FAM60A	-3.77444	1.69992e-13
OLFM1	3.44996	1.32298e-05				NEK2	-3.79922	5.33092e-11
PRKCE	3.36451	3.77254e-18				TPX2	-3.86143	2.58661e-14
SSTR4	3.3562	1.21622e-18				SPC24	-4.05054	7.81042e-09
RTN4RL2	3.30263	4.80795e-06				TIMP4	-4.06466	1.78995e-08
KIF5C	3.29786	5.71609e-11				MDK	-4.07311	4.37182e-14
CHRM3	3.28565	0.000273982				ENPEP	-4.08255	2.66525e-15
EPHA7	3.22825	0.00174629				CCNA2	-4.16967	5.82147e-17
FAM81A	3.20753	1.86615e-08				CENPM	-4.24263	8.06062e-14
BASP1	3.2048	1.21021e-06				CKAP2L	-4.30823	3.5233e-15
ST18	3.20095	0.00289535				CDCA7	-4.34717	1.63505e-18
FBXO41	3.16745	2.66213e-09				KIF23	-4.59429	8.70794e-18
MIAT	3.13972	0.000147947				NNMT	-4.66612	4.80795e-06
ATP1B1	3.13701	4.45276e-09				ASPM	-4.87552	1.72078e-14
RHOV	3.11694	2.74521e-08				NUF2	-4.99286	1.88093e-17
USP43	3.06106	0.00338591				CDC25C	-5.09372	1.98908e-14
SLC13A4	3.0243	1.115e-05				ESCO2	-5.10957	5.534e-16
APBA1	3.02237	9.16875e-10				KIF2C	-5.27534	3.7748e-20
PENK	3.01465	0.00380107				COL3A1	-5.30179	2.38782e-08
PLCXD2	2.9892	6.67727e-05				TTK	-5.34531	4.16944e-16
DCLK3	2.93873	1.55442e-05				KIFC1	-5.70815	5.287e-19
FBXL2	2.92597	0.00116624				ASF1B	-5.78631	1.65752e-24
ANXA3	2.90685	0.000684573				BUB1	-6.04828	1.34381e-26
PANX2	2.89358	3.60305e-08				TROAP	-6.25282	1.46695e-21
KCNIP4	2.84893	0.000338037				KIF20A	-6.6994	9.14263e-27
ATL1	2.84689	9.04973e-17				FAM64A	-6.71271	1.99606e-20
PPFIA4	2.80477	8.5093e-06				BIRC5	-6.8666	1.2262e-23
MEG3	2.75729	0.014222
GPR27	2.7501	0.000816571
FAM65B	2.70488	7.6705e-06
HCN4	2.65213	0.000817079
PDZD4	2.64318	1.28172e-07
ACTA1	2.62911	8.04892e-05
PRKCQ	2.57921	1.87247e-05
RGS8	2.5673	0.000198349
LGI1	2.52647	0.000483587
LMO7	2.507	4.07767e-10
GUCY1B3	2.5037	1.11521e-07
PLEKHA1	2.49476	6.63117e-18
IDS	2.49085	1.8741e-10
CPNE5	2.4776	0.000295958
TRIM67	2.46842	0.0369797
AKAP6	2.45006	1.04599e-07
SPRYD3	2.42193	5.49623e-15
MEF2C	2.39602	7.79685e-15
PCSK6	2.35411	0.0188964
TMEM59L	2.32582	5.48481e-08
KLHL2	2.31169	2.05579e-13
CELF6	2.25022	0.000247518
CALM1	2.21837	3.44488e-16
GAL3ST1	2.21761	0.0113458
RHBDL1	2.17649	7.05325e-05
ATP6V0A1	2.16524	4.11368e-16
DLX1	2.1486	0.0182497
CLDN11	2.13221	0.0268758
BEX1	2.11914	0.0018411
RBM24	2.09097	0.00151076
SEMA3G	2.08337	0.000616529
CACNA1H	2.07501	0.00167006
RELL2	2.05473	7.23733e-07
N4BP3	2.03589	2.21345e-05
GIPR	2.01454	0.00290219
FAM171A2	1.9626	0.000325671
MN1	1.95298	0.00939377
CELSR3	1.94192	0.0194026
OSBPL1A	1.93173	6.19859e-11
JAG2	1.93037	3.66625e-06
SPAG6	1.87165	0.00373181
PKP4	1.85226	1.07018e-06
TIAM2	1.79196	0.000658024
EFNB3	1.76945	0.00218929
PITPNM2	1.67395	8.48756e-06
DKK3	1.64769	9.32478e-05
DBNDD2	1.627	0.00115985
NOV	1.57537	0.0327975
CAMTA1	1.57437	9.10434e-10
SERP2	1.56027	0.000811109
HIP1R	1.5509	0.00190016
MMD	1.51109	2.73943e-07
YPEL1	1.48137	6.78461e-05
TMEM150C	1.45784	0.000449231
EGFL7	1.45232	0.000428021
TRIM37	1.41144	6.70344e-10
FILIP1	1.40196	0.00273075
STMN3	1.39168	6.93773e-05
TUBG2	1.32093	3.27599e-06
SH2D3C	1.27677	0.000155757
FKBP1B	1.2316	0.00477811
CDKL1	1.20601	0.000595443
TPD52	1.20324	0.00612172
FAM102A	1.19618	0.000143145
FOXQ1	1.18076	0.0457899
MAPK8	1.18031	0.000396719
GNG8	1.14531	0.00426721
PRKAG2	1.12594	0.000824538
TCEAL7	1.12479	0.00545209
EVL	1.11729	0.000363559
NET1	1.11335	0.0137219
TACC2	1.11316	0.00118912
PACS2	1.09596	0.00041581

## Sheet: Astro&OPC
TABLE S1J- ASTROCYTE, OPC AND TP GLIOMA COMMON GENES
Upregulated genes	LogFC	Adj-P-Val				Downregulated genes	logFC	Adj-p-val
HMP19	4.95951	5.49741e-05				TUBB	-1.16587	2.30914e-05
GNG3	4.71456	2.73361e-07				SLC12A4	-1.22934	4.11135e-06
ACOT7	2.331	2.01247e-09				EEF1G	-1.24175	1.64558e-07
DAAM2	1.8483	0.0301325				NPFF	-1.28193	0.0107529
FGFR2	1.78764	0.00045941				ABHD3	-1.31515	3.73801e-07
MAP1LC3A	1.70933	0.00010531				RPS6	-1.37477	0.000427844
GNG7	1.34988	0.0156634				TRIB2	-1.52617	0.00292099
LIMCH1	1.26054	0.000128261				RPS14	-1.76907	8.78124e-07
PAQR8	1.2348	0.00430084				RPS3A	-1.77479	2.26747e-05
						ADAM9	-1.80873	3.53421e-06
						RPL41	-1.80995	1.04486e-07
						PPIB	-1.8191	8.48172e-10
						EEF1A1	-1.96684	2.36912e-10
						PHLDA1	-1.9838	8.19931e-06
						RPS19	-1.99329	8.51682e-08
						NUDT1	-2.08606	7.45162e-11
						TMEM106C	-2.1123	2.33271e-07
						PRSS23	-2.15187	6.08556e-05
						BCHE	-2.32521	1.64903e-05
						BCL2L12	-2.9555	1.74084e-14
						TMSB15A	-4.01131	0.00320999

[truncated: 19 more sheets: Astro&NFO, Astro&MO, Mirco&NFO, Astro,OPC&NFO, Micro,NFO&MO, Astro,MO&NFO, Astro,OPC,NFO&MO, Micro,OPC&NFO, Micro&OPC, Micro&MO, Micro,OPC,NFO&MO, Astro,OPC&MO, Micro,OPC&MO, Astro&Micro, Astro,Micro&OPC, Astro,Micro&NFO, Astro,Micro&MO, Astro,Micro,OPC&NFO, Astro,Micro,OPC,NFO&MO]
