# Supplementary material for: Unraveling unique and common cell type-specific mechanisms in glioblastoma multiforme
Source: Comput Struct Biotechnol J. 2021 Dec 9;20:90–106. doi: 10.1016/j.csbj.2021.12.010 (PMC8688884; doi:10.1016/j.csbj.2021.12.010)
Supplement: Supplementary data 5 [file mmc5.xlsx]

## Sheet: Astrocyte
TABLE S2A- ASTROCYTE AND TR GLIOMA COMMON GENES
Upregulated genes	LogFC	Adj-P-Val				Downregulated genes	logFC	Adj-p-val
PLA2G5	2.63944	0.00957678				ODF3	-1.00676	0.00121727
SIX3	2.05172	0.0254724				NDUFV1	-1.01903	0.000282757
PLN	1.77526	0.00477112				ENSA	-1.02381	0.00298572
ALPK1	1.63821	0.00816334				LPPR2	-1.03627	0.00365703
EGF	1.56523	0.0363281				CCDC60	-1.03968	0.0134145
DMP1	1.26339	0.0350421				NAT8	-1.04283	0.0280442
SFXN2	1.15543	0.00663777				KLHDC3	-1.11242	0.00709471
TCTN3	1.1233	0.000481444				CCDC113	-1.1429	0.0120628
STK38L	1.08929	0.00553292				OVOL1	-1.29032	0.0127723
SLC44A3	1.07839	0.021104				TNNI3	-1.79187	0.0131756
DDO	1.05558	0.0496986				CNTFR	-2.08944	0.0198674
PHKA1	1.02955	0.0186763				GPT	-2.16113	0.000772799
ALPK3	1.01496	0.032774
ETAA1	1.01209	0.00126711

## Sheet: Microglia
TABLE S2B- MICROGLIA AND TR GLIOMA COMMON GENES
Upregulated genes	LogFC	Adj-P-Val				Downregulated genes	logFC	Adj-p-val
CCL18	5.77849	0.00125453				MLLT6	-1.01204	0.00514808
COL6A3	4.21507	0.0138499				TCAP	-1.16855	0.00412232
CD209	3.9436	0.0121705
CLEC10A	3.2875	0.00658589
TSLP	2.71112	0.000987457
IL7R	2.38118	0.03791
AFP	2.36782	0.0182317
TNFSF14	2.32951	0.0318179
CXCR3	2.10538	0.0331744
AOAH	1.80887	0.017517
TNFAIP2	1.70527	0.0182609
SBNO2	1.50625	0.0189334
LILRB1	1.50043	0.0335739
GNA15	1.41886	0.0404656
FAM167B	1.38283	0.025022
NFKB2	1.34827	0.0162414
TEP1	1.30966	0.00126309
CALHM2	1.17546	0.023209
PGPEP1	1.11344	0.0055803
WASF2	1.05383	0.0173306

## Sheet: OPC
TABLE S2C- OPC AND TR GLIOMA COMMON GENES
Upregulated genes	LogFC	Adj-P-Val				Downregulated genes	logFC	Adj-p-val
PVRL4	2.42623	0.0394219				MAP4K2	-1.04586	0.00105282
PCOLCE2	2.11902	0.0189687				NRBP2	-1.13705	0.00888081
EMB	1.73717	0.0413136				FLRT3	-1.17129	0.0480123
HRH1	1.37285	0.0476669				ACYP1	-1.20108	0.0379861
ITGAV	1.26963	0.000833891				MAGEH1	-1.21858	0.00418199
GAA	1.22192	0.0483624				SDPR	-1.36151	0.0264008
INHBB	1.08835	0.0324617				KCTD13	-1.46753	0.000188978
TOR1B	1.08428	0.00195221				ACAP3	-1.49239	0.00644775
BCL6	1.07125	0.00865785				GRIK1	-2.34928	0.0133904
						PDZRN4	-2.57152	0.0300725
						PTCHD2	-2.69529	0.0276927

## Sheet: NFO
TABLE S2D- NFO AND TR GLIOMA COMMON GENES
Upregulated genes	LogFC	Adj-P-Val				Downregulated genes	logFC	Adj-p-val
CAPN6	2.67183	0.0427729				MVK	-1.01083	0.00525364
GJB2	2.57858	0.0404323				ICA1L	-1.04038	0.0421882
FNDC1	2.12461	0.0444694				CHCHD6	-1.04731	0.0359815
EPHA3	1.9104	0.0270053				ANKRD39	-1.0636	0.0218626
ITGB7	1.78417	0.0106535				P4HTM	-1.07053	0.00224759
MAP3K8	1.71564	0.0395156				TMEM132A	-1.08473	0.00882696
BIRC3	1.59267	0.0310793				ATP6V0E2	-1.11186	0.0195537
CREB3L2	1.43896	0.0169305				REEP2	-1.13555	0.0118086
PTPLAD2	1.38015	0.0303627				PKIA	-1.15641	0.0313252
ZFP36L1	1.3193	0.00659201				CCDC13	-1.18465	0.0103733
PCK2	1.18134	0.00684762				SHISA4	-1.22779	0.0056533
A2LD1	1.16163	0.0418362				CROCC	-1.32602	0.0152739
OSBPL3	1.14991	0.021704				COL9A2	-1.36588	0.0409405
TMEM164	1.04755	0.000920813				SYT17	-1.3965	0.0076386
						KCNK2	-1.4823	0.0442633
						RET	-1.60539	0.0386879
						MYO16	-2.11048	0.0358631
						PSD2	-2.41857	0.0155102
						SHISA6	-2.42866	0.0282691
						MAGEE2	-2.45354	0.0294232
						RPRM	-2.48976	0.0387582
						PCDHA11	-2.66926	0.0133056
						DACT2	-3.02693	0.0168075

## Sheet: MO
TABLE S2E- MO AND TR GLIOMA COMMON GENES
Upregulated genes	LogFC	Adj-P-Val				Downregulated genes	logFC	Adj-p-val
BACH1	1.35425	0.00133487				SUCLA2	-1.03811	0.00292362
ATP7A	1.33478	0.000696344				ABI2	-1.08226	0.0070159
PYGO1	1.29587	0.0277732				NINL	-1.17592	0.0416908
HSPA5	1.27974	0.0122997				ARVCF	-1.19966	0.0283912
MGAT2	1.25415	0.000147702				GRID2IP	-1.30477	0.0459147
CRLF3	1.22712	0.00105855				VWC2	-1.78966	0.0411826
HPS3	1.22309	0.00163874
TMOD3	1.15419	0.00457129
FBXO22	1.14381	0.00488014
MFAP3	1.12719	4.1535e-05
ERAP1	1.0962	0.0086897
QSER1	1.08229	0.00199096
FCHO2	1.07582	0.00399779
ZCCHC7	1.07562	0.0031702
ROD1	1.05864	0.00706952
PKN2	1.04835	0.00111479
MSRB3	1.04019	0.0325363
FAM116A	1.02267	0.000155688
UGGT2	1.019	0.0211095
EIF5B	1.00076	0.0182317

## Sheet: OPC&NFO
TABLE S2F- OPC, NFO AND TR GLIOMA COMMON GENES
Upregulated genes	LogFC	Adj-P-Val				Downregulated genes	logFC	Adj-p-val
THBD	2.12659	0.0282616				CHCHD10	-1.05806	0.00716654
NPNT	2.00027	0.0147194				ZDHHC14	-1.06106	0.00192195
RASSF9	1.59545	0.0421347				CSDC2	-1.18619	0.0377154
ACTN1	1.5081	0.0304016				ANKRD13B	-1.25023	0.025072
SLFN5	1.42252	0.017767				HCN3	-1.26381	0.0177442
CAST	1.29251	0.0139438				RAC3	-1.35974	0.0485697
ABCC6	1.10741	0.0256044				LSR	-1.40893	0.0353153
BCAT1	1.03377	0.0471415				USHBP1	-1.47418	0.0127723
PLEKHG1	1.03193	0.0305897				SLC35F4	-1.51718	0.0281176
						RGS5	-1.55741	0.0455836
						ARHGAP33	-1.55931	0.0178407
						HRK	-1.5757	0.0175494
						CHST5	-1.65593	0.00113998
						ART3	-1.7135	0.0321491
						COL11A2	-1.74413	0.0302388
						PCDHA3	-1.84748	0.0321998
						SLCO1C1	-1.90292	0.0125534
						CCDC108	-2.14202	0.00996921
						TMEM132B	-2.43671	0.0115947
						SOX1	-3.01408	0.0160502
						GPR17	-4.34611	0.0152065

## Sheet: OPC&MO
TABLE S2G- OPC, MO AND TR GLIOMA COMMON GENES
Upregulated genes	LogFC	Adj-P-Val				Downregulated genes	logFC	Adj-p-val
CAV2	1.66184	0.0385544				TMEM121	-1.01344	0.0443464
						MTSS1L	-1.16649	0.0293373
						GRIK4	-1.37911	0.0119438
						IL17D	-1.44728	0.0366967
						B3GAT2	-2.30886	0.0129141
						COL9A1	-3.1052	0.0191132

## Sheet: NFO&MO
TABLE S2H- NFO, MO AND TR GLIOMA COMMON GENES
Upregulated genes	LogFC	Adj-P-Val				Downregulated genes	logFC	Adj-p-val
CD274	1.72924	0.012583				DDAH1	-1.00258	0.00847885
FBXO32	1.66206	0.0190342				AQP11	-1.1919	0.020083
PRR5L	1.49966	0.0211366				FBRSL1	-1.27253	0.00305049
VOPP1	1.45967	0.0478954				FGF14	-1.55207	0.0209162
PRKCDBP	1.44377	0.045234				ZCCHC18	-1.62094	0.0234651
TMBIM1	1.26297	0.0190288				SRPK3	-1.93134	0.0103018
NUCB2	1.21406	0.0241559				LHFPL4	-2.34051	0.0390275
ITPRIPL2	1.09909	0.0293451
DDX58	1.03405	0.00623997
PTPN9	1.02454	0.00403255
REEP3	1.023	0.0160491
CFLAR	1.00663	0.00650122

## Sheet: Astro&NFO
TABLE S2I- ASTROCYTE, NFO AND TR GLIOMA COMMON GENES
Upregulated genes	LogFC	Adj-P-Val				Downregulated genes	logFC	Adj-p-val
GPC4	1.5103	0.0114171				GLUD1	-1.03492	0.00751353
KLF6	1.26277	0.0129483				PFKM	-1.09479	0.00535532
GALNT4	1.12595	0.0169883				TTPA	-1.27183	0.0310785
ACTG1	1.00998	0.00293492				ACSS1	-1.48728	0.00608889
						WNT7A	-2.39007	0.0192728

## Sheet: Astro&Micro
TABLE S2J- ASTROCYTE, MICROGLIA AND TR GLIOMA COMMON GENES
Upregulated genes	LogFC	Adj-P-Val
FOLR2	2.42288	0.0223813

[truncated: 9 more sheets: Micro&MO, Micro&OPC, Micro&NFO, Astro,OPC&NFO, Astro,NFO&MO, Micro,NFO&MO, OPC,NFO&MO, Micro,OPC&NFO, Micro,OPC,NFO&MO]
