# Supplementary material for: Unraveling unique and common cell type-specific mechanisms in glioblastoma multiforme
Source: Comput Struct Biotechnol J. 2021 Dec 9;20:90–106. doi: 10.1016/j.csbj.2021.12.010 (PMC8688884; doi:10.1016/j.csbj.2021.12.010)
Supplement: Supplementary data 6 [file mmc6.xlsx]

## Sheet: Astrocyte
TABLE S3A PATHWAY ANALYSIS OF ASTROCYTE SPECIFIC TP GLIOMA GENES
Pathway	-log10 P value	Genes
Upregulated genes
Circadian rhythm - mammal	2.72917	PER3,NR1D1
Steroid hormone biosynthesis	2.19382	HSD17B6,CYP7B1
Retinol metabolism	2.09803	HSD17B6,CYP26B1
Biosynthesis of unsaturated fatty acids	1.33412	ACOT1
Vitamin digestion and absorption	1.31607	FOLH1
Downregulated genes
Ribosome	25.1505	RPL10A,RPL8,RPL11,RPL18,RPL23A,RPL27,RPL29,RPL32,RPL39,RPLP0,RPLP1,RPS3,RPS4X,RPS5,RPS9,RPS15A,RPS16,RPL35,RPL36,RPS27L,MRPS14
Protein processing in endoplasmic reticulum	4.07473	DAD1,DDOST,SEC13,SSR2,SSR4,SEC61G
Viral carcinogenesis	3.62209	RHOA,CDK4,HLA-A,HLA-B,RB1,CREB3L4,IL15RA,ANAPC11,MAD2L2,LAMA2,LPAR2,STK36,GYS1
Glycosaminoglycan biosynthesis - heparan sulfate	2.32324	HS3ST3B1,HS3ST3A1
Tight junction	2.20065	RHOA,CDK4,MYL6,MYL12A
drug metabolism	1.85034	NAT1,FMO4,NME1
Spliceosome	1.69485	SNRPD2,SNRPE,SNRPF
Mineral absorption	1.69134	MT2A,SLC26A6
Cytosolic DNA-sensing pathway	1.52058	IL18,CCL5,RHOA,RFXANK
RNA transport	1.42416	CLNS1A,SEC13,PABPC4L
Thyroid hormone synthesis	1.39294	GPX1,CREB3L4

## Sheet: Microglia
TABLE S3B PATHWAY ANALYSIS OF MICROGLIA SPECIFIC TP GLIOMA GENES
Pathway	-log10 P value	Genes
Upregulated genes
Glycerophospholipid metabolism	3.38068	GPAT2,PLA2G4D,PNPLA7
Oxytocin signaling pathway	2.78935	CACNA1S,TRPM2,PLA2G4D,MYL2,RPS6KA4,HRH2
mTOR signaling pathway	1.65089	RPTOR,FNIP2
Chemokine signaling pathway	1.50107	ELMO1,CCL3L3
Downregulated genes
NOD-like receptor signaling pathway	8.64829	CTSB,CYBB,MYD88,OAS2,RELA,TRAF5,FADD,RIPK3,PYCARD,IRAK4,NLRC4,NOD2,CARD16,C2,IL10,IRF1,TLR5,WAS
TNF signaling pathway	8.42544	BCL3,CSF1,IRF1,LIF,MMP9,RELA,TRAF5,FADD,MAP3K14,RIPK3,NOD2,S100A8,RUNX1,CSF3R,MYC
Lysosome	5.99744	CTNS,CTSB,DNASE2,GUSB,MAN2B1,NAGLU,NEU1,SLC11A1,TCIRG1
Cytokine-cytokine receptor interaction	4.71623	CSF1,CSF2RB,CSF3R,IL2RB,IL4R,IL10,LIF,IL1R2,TNFRSF14,CLCF1,CCR2,MYC,EIF4EBP1,ITGB3,RELA,RNASE3,PIK3R5
Transcriptional misregulation in cancer	4.64631	BCL2A1,RUNX1,FCGR1A,IL2RB,MMP9,MYC,PLAU,RELA,IL1R2,EIF4EBP1,IRF1,OAS2,RNASE3,FADD,TRAF5
Heparan sulfate degradation	4.32758	GUSB,NAGLU,HPSE
Leukocyte transendothelial migration	4.29176	RHOH,CYBB,ITGAL,MMP9,NCF2,NCF4,PXN,ITGB3,RELA,IL1R2,TRPV4
T cell receptor signaling pathway	3.62689	CD3D,CD3E,CD4,IL10,RELA,MAP3K14,BTK
Natural killer cell mediated cytotoxicity	3.03631	CD48,FCGR3A,FCGR3B,ITGAL,SH3BP2,HCST
Apoptosis	2.95332	BCL2A1,CSF2RB,CTSB,RELA,FADD,MAP3K14,TCIRG1
MAPK signaling pathway	2.83519	MYC,PTPN7,RELA,RELB,IL1R2,MAPKAPK3,MAP3K14,MAPKAPK2,PXN
Antifolate resistance	2.65823	RELA,SHMT1,ABCC3,BTK,CD72
Proteoglycans in cancer	2.59927	ITGB3,MMP9,MYC,PLAU,PXN,RNASE3,HPSE,SLC16A10,ST14
HIF-1 signaling pathway	2.47662	CYBB,EIF4EBP1,HK2,SERPINE1,RELA
Central carbon metabolism in cancer	2.37418	HK2,MYC,RNASE3,SLC16A3,GALM
Ferroptosis	2.34022	CYBB,FTL,LPCAT3

## Sheet: OPC
TABLE S3C PATHWAY ANALYSIS OF OPC SPECIFIC TP GLIOMA GENES
Pathway	-log10 P value	Genes
Upregulated genes
Synaptic vesicle cycle	2.89428	RAB3A,RIMS1,CPLX3,RAPGEF4
Dopaminergic synapse	2.01006	GNAO1,KIF5A,PPP2R2C,PRKG2,RAPGEF4,LPAR3,WNT4,RIMS1
Axon guidance	1.66709	UNC5C,WNT4,LRRC4C
Inositol phosphate metabolism	1.61856	PLCH2,INPP5J
Proteoglycans in cancer	1.42388	ANK3,WNT4,KCNH8
Glycerophospholipid metabolism	1.38657	LPGAT1,LPCAT4
Downregulated genes
DNA replication	12.5684	PCNA,POLD1,POLD2,RFC2,RFC4,RFC5,RPA3,RNASEH2A,POLA2,EXO1
Homologous recombination	10.2854	BARD1,BRCA2,POLD1,POLD2,RPA3,XRCC2,RAD54L,EME1,FANCG,UBE2T,FANCI
Pyrimidine metabolism	5.77871	DPYD,DTYMK,NME4,POLD1,POLD2,RRM1,POLA2
p53 signaling pathway	4.42416	CDK2,IGFBP3,CCNE2,CHEK2,GTSE1,CDC6,PCNA,PKMYT1,FBXO5,SGO1
PI3K-Akt signaling pathway	1.95128	CDK2,GNG5,GNG11,ITGB8,THBS3,CCNE2,BRCA2,EDNRA
Glutathione metabolism	1.45707	GPX7,RRM1
Cell adhesion molecules (CAMs)	1.35633	ITGB8,JAM2,CD276

## Sheet: NFO
TABLE S3D PATHWAY ANALYSIS OF NFO SPECIFIC TP GLIOMA GENES
Pathway	-log10 P value	Genes
Upregulated genes
Oxytocin signaling pathway	6.42263	CACNB1,CACNB2,CACNB3,CAMK2A,GNAI1,GUCY1A1,ITPR1,PPP1R12B,PRKACB,PRKCB,CACNA2D3,CACNG8,ARRB1,CACNA1A,DUSP7,DUSP8,FGF12,PTPRR,CACNA1G,PTPN5,ADRB1,PPP2R2B,SCN1B
GABAergic synapse	5.89515	CACNA1A,GABRA2,GABRB3,GAD1,GNAI1,NSF,PRKACB,PRKCB,SLC38A1,GRIA1,GRM4,ITPR1,PLD1,SLC1A6,ARRB1,PDE4A,PDE10A,CAMK2A,GUCY1A1,CACNA1G,NOS1AP,PPP2R2B,CALY,ADRB1,CCKBR,HTR2A,ITPKA,KCNMA1,ASIC2,CHGA,PPP1R12B,KIT,PRKCZ,PYGM
Neuroactive ligand-receptor interaction	3.79186	ADRB1,CCKBR,GABRA2,GABRB3,GLRB,GRIA1,GRM4,HCRTR1,HTR2A,SSTR3,THRB,GLRA3
Butanoate metabolism	3.4589	GAD1,HMGCS1,OXCT1,AACS,AUH
Phosphatidylinositol signaling system	2.92044	DGKG,ITPKA,ITPR1,PRKCB,MTMR7,PIP5K1C,PLD1,WASF1,PCYT1B
Synaptic vesicle cycle	2.55667	ATP6V1G2,CACNA1A,NSF,SLC1A6,STX1B
Glycerophospholipid metabolism	2.21463	DGKG,PLD1,PCYT1B,AGPAT4,PHOSPHO1,GRM4,KIT,PIP5K1C,PNPLA3
Endocytosis	1.83525	ADRB1,ARRB1,KIT,PLD1,PRKCZ,STAM,IQSEC2,PIP5K1C
Sphingolipid signaling pathway	1.83185	GNAI1,PLD1,PPP2R2B,PRKCB,PRKCZ,FGF12,KIT,MAGI1,PYGM,SLC27A4
Vasopressin-regulated water reabsorption	1.78815	NSF,PRKACB,DYNLL2,ARRB1,BTRC
Tight junction	1.74566	DLG1,DLG3,PPP2R2B,PRKACB,PRKCZ,MAGI1,MPP3,BTRC
Purine metabolism	1.70135	ENTPD6,GUCY1A1,PDE4A,PDE6B,PDE10A,ENPP4
Regulation of actin cytoskeleton	1.34213	FGF12,PPP1R12B,ARHGEF7,WASF1,PIP5K1C,CYFIP2
Downregulated genes
Pathways in cancer	3.24964	CASP8,COL4A6,GNA12,TCF7,FZD7,LAMC3,GNA13,GNG12,GNB4
Complement and coagulation cascades	2.91601	SERPING1,CFH,PROS1,TFPI
ECM-receptor interaction	2.85592	COL4A6,COL6A2,HMMR,LAMC3,ELN,SLC1A5,EPHA2,GNG12,GNB4,G6PC3
Regulation of actin cytoskeleton	2.79355	GNA12,RDX,IQGAP1,GNA13,GNG12,IQGAP3,PLA2G4A,RAMP2,CDC25B,DUSP6
Serotonergic synapse	2.27131	ALOX5,PLA2G4A,GNG12,GNB4,JAG1,GNA13
Cell cycle	2.20867	CDC25B,WEE1,ESPL1,DBF4
Fc gamma R-mediated phagocytosis	1.78314	INPPL1,PLA2G4A,ASAP3
Insulin signaling pathway	1.32121	INPPL1,PYGL,G6PC3

## Sheet: MO
TABLE S3E PATHWAY ANALYSIS OF MO SPECIFIC TP GLIOMA GENES
Pathway	-log10 P value	Genes
Upregulated genes
circadian entrainment	6.90093	CACNA1C,CACNA1D,GNAQ,GRIA3,KCNJ3,PRKCA,PRKG1,RYR3,GRK2,PPP3CA,GABRG3,KCNH4,ATP2B3,KCNMB4,CLSTN1,ARHGAP35,TLN2,DUSP3,NF1,TAOK1,PDPK1,CTNNA2,HDAC4
Phosphatidylinositol signaling system	4.65877	INPP4A,ITPK1,PRKCA,PIP5K1B,SYNJ1,SYNJ2
Choline metabolism in cancer	3.3939	PDPK1,PRKCA,TSC1,PIP5K1B,CLSTN1,OGA,GNAQ,KCNH4,FOXO4
Axon guidance	3.25103	BMPR2,PAK3,PPP3CA,PRKCA,SEMA6B,LRRC4,ARHGAP35,PDPK1,TLN2
Cell adhesion molecules (CAMs)	2.81261	ALCAM,NRXN2,CADM3,LRRC4,LRRC4B
Ras signaling pathway	2.38898	FOXO4,NF1,PAK3,PRKCA,CLSTN1,KCNH4,NRG1
Lysine degradation	2.31144	ALDH2,KMT2D,ASH1L,HAGH
Leukocyte transendothelial migration	1.54212	CTNNA2,ARHGAP35,PRKCA,PDPK1
Hedgehog signaling pathway	1.51761	GRK2,KIF3A
Regulation of actin cytoskeleton	1.45463	ARHGAP35,PAK3,PIP5K1B,BAIAP2
Downregulated genes
Hippo signaling pathway -multiple species	3.61612	STK3,DCHS1,MOB1A,TCF7L1
Apoptosis	3.53011	CASP2,CASP6,IKBKB,MCL1,TUBA1C
MAPK signaling pathway	2.34996	FGF11,IKBKB,RAP1B,STK3,CACNA2D4
Antifolate resistance	2.12621	FPGS,IKBKB,LTBR,MALT1,NCK1,TCF7L1
Rap1 signaling pathway	1.92389	F2R,FGF11,RAP1B,PRKD3

## Sheet: Astro&Micro
TABLE S3F PATHWAY ANALYSIS OF ASTROCYTE AND MICROGLIA SPECIFIC TP GLIOMA GENES
Pathway	-log10 P value	Genes
Downregulated genes
collateral sprouting of intact axon in response to injury	3.97251	SPP1,SNX5
epidermal growth factor catabolic process	3.6715	SNX5

## Sheet: Astro&OPC
TABLE S3G PATHWAY ANALYSIS OF ASTROCYTE AND OPC SPECIFIC TP GLIOMA GENES
Pathway	-log10 P value	Genes
Upregulated genes
Ras signaling pathway	4.20753	FGFR2,GNG3,GNG7
fibroblast growth factor receptor signaling pathway involved in negative regulation of apoptotic process in bone marrow cell	3.49539	FGFR2
long-chain fatty-acyl-CoA catabolic process	3.49539	ACOT7
positive regulation of canonical Wnt signaling pathway	3.30394	FGFR2,DAAM2
cytoplasmic actin-based contraction involved in cell motility	3.01839	LIMCH1,DAAM2
response to iron(II) ion	2.71755	MAP1LC3A
clathrin coat assembly	2.24117	NSG2,PAQR8
cellular response to lipid	1.86568	FGFR2,PAQR8
Downregulated genes
cytoplasmic translation	7.14726	RPL41,RPS3A,RPS6,RPS14,RPS19,EEF1A1,EEF1G,TUBB
regulation of protein catabolic process	2.53255	EEF1A1,ADAM9,TRIB2,BCHE,BCL2L12,NUDT1
response to extracellular stimulus	2.22691	BCHE,NUDT1,RPS19,PPIB
chemical synaptic transmission	1.80387	BCHE,SLC12A4,NPFF,TMSB15A
small molecule catabolic process	1.49624	NUDT1,ABHD3,RPS6

## Sheet: Astro&MO
TABLE S3H PATHWAY ANALYSIS OF ASTROCYTE AND MO SPECIFIC TP GLIOMA GENES
Pathway	-log10 P value	Genes
Upregulated genes
establishment of endothelial barrier	3.6782	FASN,ZDHHC21,AKAP9,NRXN1
regulation of microtubule polymerization or depolymerization	3.21443	AKAP9,STMN4
modulation of chemical synaptic transmission	3.12753	ABR,NRXN1,AKAP9,ZDHHC21
sulfur compound metabolic process	2.05523	FASN,CSGALNACT1
mRNA metabolic process	1.45727	ZC3H13,TNRC6B
Downregulated genes
platelet-derived growth factor receptor signaling pathway	4.95204	CBLB,VEGFA,PDGFC,SDCBP,SOX2,SLC39A14,HEY1,PTPRZ1,TANK,SMC5,PLOD2
chromosome condensation	3.19175	BANF1,SMC5,PLOD2
stem cell population maintenance	2.3309	SOX2,SMC5,PTPRZ1
Ubiquitin mediated proteolysis	2.29309	CBLB,DDB2,HEY1
positive regulation of protein modification by small protein conjugation or removal	2.28695	CBLB,TANK,DDB2,IKBIP
epithelial to mesenchymal transition	2.16779	SDCBP,HEY1,CBLB
skeletal system development	2.15715	SLC39A14,PDGFC,SP5

## Sheet: Astro&NFO
TABLE S3H PATHWAY ANALYSIS OF ASTROCYTE AND NFO SPECIFIC TP GLIOMA GENES
Pathway	-log10 P value	Genes
Upregulated genes
C5 isoprenoid biosynthesis, mevalonate pathway	6.6782	HMGCR,IDI1,MVD,AMPD2,DGKB,ACSBG1,OAT,HSD11B1
gamma-aminobutyric acid signaling pathway	5.34833	GABBR1,GABRB1,GABRG1,GRIN2C,FXYD1,DAGLA,DRP2,SLC1A2
glutamine family amino acid catabolic process	5.2487	OAT,PRODH,ADHFE1,ASPG
purine ribonucleotide metabolic process	4.05384	ALDOC,AMPD2,HMGCR,MVD,ACSBG1
diacylglycerol metabolic process	3.35438	DAGLA,DGKB
glutamate catabolic process via 2-oxoglutarate	2.90556	ADHFE1
neuron maturation	2.84264	RND1,LGI4,ACSBG1
cAMP signaling pathway	2.72156	GABBR1,GRIN2C,FXYD1
glutamate receptor signaling pathway	2.68568	DAGLA,GRIN2C
protein glutathionylation	2.6048	FXYD1,SLC1A2,HMGCR
proline catabolic process to glutamate	2.42897	PRODH,SLC1A2
diacylglycerol catabolic process	2.42897	DAGLA,ACSBG1,SLC1A2,ALDOC
endoplasmic reticulum tubular network formation	2.30429	RTN3,GRIN2C
IMP salvage	2.20764	AMPD2
lipid catabolic process	2.1347	DAGLA,HSD11B1,ASPG
gap junction-mediated intercellular transport	2.12872	GJB6,CLDN10,HMGCR
zinc ion import across plasma membrane	2.00431	SLC39A12,SLC1A2
regulation of G protein-coupled receptor signaling pathway	1.91223	RGS20,FRMPD1
Downregulated genes
smoothened signaling pathway	7.99435	EVC,RFX4,SMO,TULP3,CHSY1,BOC,TGFB2
skeletal system development	5.86692	EVC,MMP14,TGFB2,TULP3,CHSY1,TSKU,SH3PXD2B,DDR2,SMO,POU3F2,FZD2,ZFP36L2,CLIC1
membranous septum morphogenesis	4.58206	FZD2,TGFB2,POU3F2,SMO,PALLD,TNFRSF19,TULP3,DDR2,CHSY1,VCAM1,SNCAIP,MMP14,KIF18A,LCAT,TSKU
extracellular matrix disassembly	4.25573	MMP14,DDR2,SH3PXD2B,TGFB2,KIF18A,CLIC1,SMO,STK17B
cranial skeletal system development	4.19704	MMP14,TGFB2,TULP3,ZFP36L2,VCAM1,RFX4
somatic stem cell division	4.16515	ZFP36L2,TGFB2,SMO,TSKU,UPP1,CARHSP1,POU3F2
telencephalon development	3.73968	POU3F2,RFX4,SMO,TSKU,MMP14,TULP3
connective tissue development	3.71343	EVC,CHSY1,TSKU,SH3PXD2B
pyrimidine ribonucleotide biosynthetic process	3.54529	UPP1,NME7,LCAT,CHSY1
cardiac neuron differentiation	2.94448	VCAM1,TGFB2,ZFP36L2,TNFRSF19,FZD2,PALLD,SMO
regulation of DNA-binding transcription factor activity	2.82529	FZD2,DDR2,SMO,COMMD6,TSKU,PALLD
uridine catabolic process	2.64369	UPP1,VCAM1,CHSY1
regulation of high-density lipoprotein particle assembly	2.34314	LCAT,TSKU,MEST
positive regulation of fibroblast apoptotic process	1.99215	STK17B
podosome assembly	1.67003	SH3PXD2B
glycogen biosynthetic process	1.31128	PHKG1

## Sheet: Micro&OPC
TABLE S3I PATHWAY ANALYSIS OF MICROGLIA AND OPC SPECIFIC TP GLIOMA GENES
Pathway	-log10 P value	Genes
Upregulated genes
B-lineage maturation and antigen-driven B-cell differentiation	1.98951	CCR6
Downregulated genes
regulation of mast cell degranulation	4.14307	HMOX1,STXBP2,CLN3,TNFRSF1A
regulation of leukocyte mediated immunity	3.96747	HMOX1,LAG3,STXBP2
positive regulation of defense response	3.71229	ALOX5AP,LAG3,TNFRSF1A,HMOX1
intrinsic apoptotic signaling pathway	3.66252	E2F2,HMOX1,TNFRSF1A
vesicle docking	3.55129	CLN3,STXBP2,HMOX1,HEXA,TNFRSF1A,ALOX5AP,IER5
cellular response to heat	3.40275	HMOX1,IER5
epithelial cell apoptotic process	2.90892	E2F2,HMOX1,GNGT2
Keratan sulfate degradation	2.67182	HEXA
cobalt ion transport	2.59272	TCN2
chromatin-mediated maintenance of transcription	2.32991	CDCA4
phototransduction	1.68432	GNGT2

[truncated: 19 more sheets: Micro&MO, Micro&NFO, OPC&MO, OPC&NFO, NFO&MO, Astro,Micro&OPC, Astro,Micro&MO, Astro,Micro&NFO, Astro,OPC&NFO, Astro,OPC&MO, Astro,NFO&MO, Micro,OPC&NFO, Micro,OPC&MO, Micro,NFO&MO, OPC,NFO&MO, Astro,Micro,OPC&NFO, Astro,OPC,NFO&MO, Micro,OPC,NFO&MO, Astro,Micro,OPC,NFO&MO]
