# Supplementary material for: Unraveling unique and common cell type-specific mechanisms in glioblastoma multiforme
Source: Comput Struct Biotechnol J. 2021 Dec 9;20:90–106. doi: 10.1016/j.csbj.2021.12.010 (PMC8688884; doi:10.1016/j.csbj.2021.12.010)
Supplement: Supplementary data 7 [file mmc7.xlsx]

## Sheet: Astrocyte
TABLE S4A PATHWAY ANALYSIS OF ASTROCYTE SPECIFIC TR GLIOMA GENES
Pathway	-log10 P value	Genes
Upregulated genes
regulation of calcium ion import	3.6109	EGF,PLN,PHKA1,ALPK3
epidermal growth factor receptor signaling pathway via MAPK cascade	3.3035	EGF,SLC44A3,ETAA1,PLA2G5
positive regulation of phagosome maturation	3.3035	PLA2G5,SLC44A3
regulation of neural precursor cell proliferation	3.07668	EGF,SIX3,ETAA1
D-amino acid catabolic process	3.00257	DDO
polysaccharide metabolic process	2.89048	EGF,PHKA1
serine import into mitochondrion	2.82658	SFXN2,PLA2G5
choline transport	2.35006	SLC44A3
cilium assembly	1.8638	TCTN3,ALPK1
Downregulated genes
peptidyl-lysine N6-acetylation	3.06951	NAT8
L-alanine metabolic process	2.76865	GPT,ENSA
ciliary neurotrophic factor-mediated signaling pathway	2.67182	CNTFR,TNNI3
ubiquitin-dependent protein catabolic process via the C-end degron rule pathway	2.41689	KLHDC3
dephosphorylation	1.8772	ENSA,PLPPR2
negative regulation of protein dephosphorylation	1.84177	ENSA,OVOL1
mitochondrial electron transport, NADH to ubiquinone	1.66712	NDUFV1

## Sheet: Microglia
TABLE S4B PATHWAY ANALYSIS OF MICROGLIA SPECIFIC TR GLIOMA GENES
Pathway	-log10 P value	Genes
Upregulated genes
Cytokine-cytokine receptor interaction	5.96815	CXCR3,IL7R,CCL18,TNFSF14,TSLP,LILRB1
positive regulation of leukocyte activation	5.0878	IL7R,TNFSF14,LILRB1,CD209,TSLP,NFKB2,CLEC10A,CXCR3,WASF2
negative regulation of T cell mediated cytotoxicity	4.66773	IL7R,LILRB1,TSLP,NFKB2,SBNO2,AOAH
positive regulation of receptor signaling pathway via STAT	3.25775	IL7R,TSLP
lipopolysaccharide metabolic process	3.1486	AOAH
cellular response to interleukin-11	3.1486	SBNO2,AOAH,LILRB1,TSLP,IL7R
interleukin-7-mediated signaling pathway	2.84772	IL7R,COL6A3,WASF2
follicular dendritic cell differentiation	2.84772	NFKB2,TNFSF14
phospholipase C-activating G protein-coupled acetylcholine receptor signaling pathway	2.67177	GNA15,CXCR3
telomere maintenance via recombination	1.97456	TEP1,IL7R
negative regulation of endopeptidase activity	1.86554	COL6A3,TNFSF14,IL7R

## Sheet: OPC
TABLE S4C PATHWAY ANALYSIS OF OPC SPECIFIC TR GLIOMA GENES
Pathway	-log10 P value	Genes
Upregulated genes
biological process involved in symbiotic interaction	4.04423	INHBB,ITGAV,NECTIN4,GAA
vacuolar sequestering	3.49539	GAA,HRH1,INHBB
negative regulation of nuclear cell cycle DNA replication	3.49539	BCL6,ITGAV
chemotaxis	3.11931	HRH1,ITGAV,EMB
homophilic cell adhesion via plasma membrane adhesion molecules	2.90178	NECTIN4,EMB
positive regulation of inositol trisphosphate biosynthetic process	2.79667	HRH1,INHBB
nuclear membrane organization	1.97885	TOR1B
cellular response to leukemia inhibitory factor	1.52799	PCOLCE2
Downregulated genes
neural precursor cell proliferation	2.84649	DISP3,KCTD13
plasma membrane tubulation	2.10867	CAVIN2
ionotropic glutamate receptor signaling pathway	1.97888	GRIK1,KCTD13
negative regulation of macroautophagy	1.8793	NRBP2
Pyruvate metabolism	1.8201	ACYP1
positive regulation of neural precursor cell proliferation	1.67993	DISP3

## Sheet: NFO
TABLE S4D PATHWAY ANALYSIS OF NFO SPECIFIC TR GLIOMA GENES
Pathway	-log10 P value	Genes
Upregulated genes
cellular response to glucocorticoid stimulus	5.57355	ZFP36L1,GJB2,PCK2,EPHA3,BIRC3,ITGB7,CREB3L2,OSBPL3,HACD4
TNF signaling pathway	4.71301	BIRC3,MAP3K8,CREB3L2
cellular response to raffinose	3.3035	ZFP36L1,EPHA3,MAP3K8
fasciculation of motor neuron axon	3.00257	EPHA3,ITGB7,CAPN6
response to retinoic acid	2.89847	EPHA3,GJB2
positive regulation of neuron projection development	2.53836	EPHA3,CREB3L2,ZFP36L1
monocarboxylic acid biosynthetic process	2.30755	OSBPL3,HACD4
leukocyte cell-cell adhesion	1.84809	MAP3K8,ITGB7
cellular modified amino acid catabolic process	1.7882	GGACT
Downregulated genes
positive regulation of cellular response to hypoxia	2.78704	KCNK2
inner medullary collecting duct development	2.61112	DACT2,RET
isopentenyl diphosphate biosynthetic process, mevalonate pathway	2.61112	MVK
ciliary basal body organization	2.48635	CROCC,RET,CCDC13
protein transport into membrane raft	2.48635	REEP2
regulation of glutamate receptor clustering	2.38961	SHISA6,PKIA,CROCC
regulation of mitotic cell cycle	2.22337	PKIA,MYO16,RPRM,REEP2
protein K6-linked ubiquitination	2.13502	ANKRD39
peptidyl-proline hydroxylation to 4-hydroxy-L-proline	2.08943	P4HTM
cristae formation	1.88633	CHCHD6
regulation of ARF protein signal transduction	1.8122	PSD2,RET
positive regulation of dendrite extension	1.71159	SYT17,KCNK2
vacuolar acidification	1.71159	ATP6V0E2

## Sheet: MO
TABLE S4E PATHWAY ANALYSIS OF MO SPECIFIC TR GLIOMA GENES
Pathway	-log10 P value	Genes
Upregulated genes
protein N-linked glycosylation via asparagine	3.92023	MGAT2,UGGT2,ATP7A
regulation of transcription from RNA polymerase II promoter in response to stress	3.29397	BACH1,HSPA5,TMOD3,CRLF3
regulation of monophenol monooxygenase activity	2.84772	ATP7A,HPS3,BACH1,TMOD3
UDP-glucosylation	2.84772	UGGT2,HSPA5,FBXO22
protein repair	2.30438	MSRB3,ATP7A
positive regulation of cell-cell adhesion mediated by cadherin	2.10867	DENND6A
antigen processing and presentation of endogenous peptide antigen via MHC class I	1.9205	ERAP1
clathrin coat assembly	1.89582	FCHO2
Downregulated genes
succinyl-CoA pathway	3.67148	SUCLA2
microtubule anchoring at centrosome	2.63047	NINL
long-term synaptic depression	2.19548	GRID2IP
cell junction organization	2.06846	ARVCF,ABI2
negative regulation of BMP signaling pathway	1.96584	VWC2

## Sheet: OPC&NFO
TABLE S4F PATHWAY ANALYSIS OF OPC AND NFO SPECIFIC TR GLIOMA GENES
Pathway	-log10 P value	Genes
Upregulated genes
positive regulation of transcription from RNA polymerase II promoter involved in smooth muscle cell differentiation	3.19442	NPNT
leucine biosynthetic process	3.19442	BCAT1
platelet activation	3.16841	ACTN1,THBD
inorganic diphosphate transport	2.89352	ABCC6
cell-matrix adhesion	2.62309	ACTN1,NPNT
Downregulated genes
nucleoid organization	3.12741	CHCHD10
tricellular tight junction assembly	3.12741	LSR,RAC3
positive regulation of mitochondrion organization	2.85853	HRK,CHCHD10
central nervous system neuron development	2.69057	RAC3,SOX1
peptidyl-arginine ADP-ribosylation	2.52582	ART3
positive regulation of thyroid hormone generation	2.52582	SLCO1C1
soft palate development	2.42906	COL11A2
ventral spinal cord interneuron specification	2.28324	SOX1
small GTPase mediated signal transduction	2.22691	GPR17,RAC3,ARHGAP33
protein sulfation	2.2254	CHST5
response to cisplatin	2.1744	HCN3,CHCHD10
negative regulation of receptor internalization	1.98329	ANKRD13B
cell junction organization	1.8448	LSR,ARHGAP33,CHCHD10
peptidyl-L-cysteine S-palmitoylation	1.75075	ZDHHC14

## Sheet: NFO&MO
TABLE S4G PATHWAY ANALYSIS OF NFO AND MO SPECIFIC TR GLIOMA GENES
Pathway	-log10 P value	Genes
Upregulated genes
cellular response to dexamethasone stimulus	4.17293	CFLAR,FBXO32,TMBIM1,CD274
negative regulation of Fas signaling pathway	3.37045	TMBIM1,PTPN9,PRR5L
tolerance induction to tumor cell	3.37045	CD274,DDX58
NF-kappa B signaling pathway	3.13842	CFLAR,DDX58,FBXO32
mitotic nuclear membrane reassembly	2.46796	REEP3
TORC2 signaling	2.25753	PRR5L
regulation of neuron projection development	1.82948	PTPN9,CFLAR
Downregulated genes
hydrogen peroxide transmembrane transport	3.60453	AQP11,LHFPL4
gamma-aminobutyric acid receptor clustering	3.00261	LHFPL4
positive regulation of high voltage-gated calcium channel activity	2.90575	FGF14
negative regulation of cellular response to hypoxia	2.75971	DDAH1,AQP11
spliceosomal complex assembly	1.71052	SRPK3

## Sheet: OPC&MO
TABLE S4H PATHWAY ANALYSIS OF OPC AND MO SPECIFIC TR GLIOMA GENES
Pathway	-log10 P value	Genes
Upregulated genes
cellular growth control, apoptosis and tumor suppressor	1.41393	CAV2
Downregulated genes
role in MAPK signaling	1.35314	TMEM121
plasma membrane dynamics	1.53258	MTSS1L
forms functional heteromeric kainate-preferring ionic channels	1.92286	GRIK4
stimulate the production of other cytokines, NF-kappa B-dependent	1.43537	IL17D
synthesis of HNK-1 carbohydrate epitope, a sulfated trisaccharide implicated in cellular migration and adhesion in the nervous system	1.88894	B3GAT2

## Sheet: Astro&NFO
TABLE S4I PATHWAY ANALYSIS OF ASTROCYTE AND NFO SPECIFIC TR GLIOMA GENES
Pathway	-log10 P value	Genes
Upregulated genes
protein localization to cell junction	4.18138	ACTG1,GPC4
regulation of transepithelial transport	3.24558	ACTG1
protein O-linked glycosylation via threonine	2.89352	GALNT4
B cell differentiation	1.70159	KLF6
Downregulated genes
Carbon metabolism	6.19222	GLUD1,PFKM,ACSS1,WNT7A
Glycolysis / Gluconeogenesis	4.25564	PFKM,ACSS1
asymmetric protein localization involved in cell fate determination	3.75066	WNT7A
acetate metabolic process	3.44966	ACSS1,TTPA
vitamin E metabolic process	3.1487	TTPA

## Sheet: Micro&NFO
TABLE S4J PATHWAY ANALYSIS OF MICROGLIA AND NFO SPECIFIC TR GLIOMA GENES
Pathway	-log10 P value	Genes
Upregulated genes
amino acid transmembrane export from vacuole	3.60453	SLC15A4,DOCK2
cellular response to interferon-gamma	3.44293	MRC1,RAB43
myeloid dendritic cell activation involved in immune response	3.12751	DOCK2
excitatory chemical synaptic transmission	2.65066	PDLIM4,DOCK2
cellular response to interleukin-4	2.0875	MRC1,DOCK2
Downregulated genes
Regulator of Notch signaling	3.10764	DTX4

[truncated: 9 more sheets: OPC,NFO&MO, Astro,OPC&NFO, Micro&MO, Micro,NFO&MO, Astro,NFO&MO, Micro,OPC,NFO&MO, Astro&Micro, Micro&OPC, Micro,OPC&NFO]
