# Supplementary material for: Unraveling unique and common cell type-specific mechanisms in glioblastoma multiforme
Source: Comput Struct Biotechnol J. 2021 Dec 9;20:90–106. doi: 10.1016/j.csbj.2021.12.010 (PMC8688884; doi:10.1016/j.csbj.2021.12.010)
Supplement: Supplementary data 8 [file mmc8.xlsx]

## Sheet: Astrocyte
TABLE S5A- ASTROCYTE SPECIFIC TP TFs
Upregulated genes	LogFC	Adj-P-Val				Downregulated genes	logFC	Adj-p-val
NR1D1	1.73665	0.000155495				MEIS1	-1.07657	0.0288422
SREBF1	1.08209	0.00789892				ZNF433	-1.12704	0.000137404
						ZNF823	-1.14281	1.22095e-06
						ZNF22	-1.17561	1.18363e-06
						ZNF878	-1.28009	0.00454208
						ZNF345	-1.32009	1.68881e-06
						ZNF700	-1.32495	3.29172e-07
						CREB3L4	-1.59737	5.01484e-06
						SP6	-1.90021	0.000931802
						GLIS3	-1.9048	0.000395304
						PLSCR1	-2.3459	1.8182e-07
						OSR2	-3.86172	2.23021e-06
						HOXB2	-4.86102	2.83448e-05

## Sheet: Microglia
TABLE S5B- MICROGLIA SPECIFIC TP TFs
Downregulated genes	logFC	Adj-p-val
RELB	-1.01439	0.00801078
ZNF691	-1.07461	1.25902e-06
RELA	-1.14625	2.1263e-13
BATF3	-1.51072	0.0190668
IRF1	-1.66409	0.000191264
SP110	-1.69058	6.61374e-06
ELF4	-1.76279	9.17869e-05
BATF	-2.12973	0.000843282
MYC	-2.2922	4.25178e-07
LBX2	-2.35562	0.000167472
RUNX1	-2.36749	1.72503e-05
RUNX3	-2.53393	9.72146e-09
LTF	-5.88953	0.000451242

## Sheet: OPC
TABLE S5C- OPC SPECIFIC TP TFs
Upregulated genes	LogFC	Adj-P-Val				Downregulated genes	logFC	Adj-p-val
HLF	3.64618	6.18218e-09				NFE2L3	-1.78102	0.00267833
CPEB1	2.71957	3.53023e-09				PHF19	-1.84838	5.97706e-07
DBP	1.54417	2.43625e-05				PRRX1	-2.79801	5.53915e-11

## Sheet: MO
TABLE S5D- MO SPECIFIC TP TFs
Upregulated genes	LogFC	Adj-P-Val				Downregulated genes	logFC	Adj-p-val
FOXO4	1.5279	1.32596e-05				MYBL1	-1.18384	0.00583223
MYPOP	1.28637	8.36104e-08				ZIK1	-1.24529	0.000259958
MAFG	1.25681	1.26927e-05				ETV6	-1.45323	6.14136e-09
MYSM1	1.23233	0.00857552				FOXS1	-1.60295	0.000699533
KLF16	1.20038	1.25969e-05				TCF7L1	-1.94441	3.44903e-06
ASH1L	1.19649	2.40073e-05				SOX4	-2.83003	1.11545e-05
MECP2	1.06609	2.8882e-05				CBX2	-3.13743	5.2669e-07
						DMRTA2	-4.03202	0.000576725

## Sheet: NFO
TABLE S5E- NFO SPECIFIC TP TFs
Upregulated genes	LogFC	Adj-P-Val				Downregulated genes	logFC	Adj-p-val
ZNF365	3.47042	1.34935e-11				ZEB1	-1.10156	0.00178075
NKX6-2	3.31635	0.00876892				HES1	-1.13329	0.0027578
THRB	3.01226	8.01653e-10				PCGF2	-1.22612	0.000697688
ZNF488	2.88654	0.0158942				RREB1	-1.22642	0.00298284
ZFP57	2.85026	0.00202307				ELF1	-1.23507	1.16906e-06
BARX2	2.81163	1.51306e-05				HEYL	-1.33707	0.00325635
CAMTA2	2.15668	5.1272e-16				ELK3	-1.90239	2.14567e-07
SATB1	1.53186	0.00198727				PBX3	-1.92169	8.5368e-08
KLF13	1.44157	2.74836e-06				TCF7	-2.01605	8.37715e-07
POU6F1	1.09448	1.56324e-05				EN2	-3.14343	0.000232854
ESRRG	1.00202	0.0231847				E2F8	-5.2953	1.10115e-18
						CENPA	-5.53189	7.55195e-22

## Sheet: OPC&NFO
TABLE S5F- OPC AND NFO SPECIFIC TP TFs
Upregulated genes	LogFC	Adj-P-Val				Downregulated genes	logFC	Adj-p-val
TBR1	6.04	5.02621e-10				MECOM	-1.02086	0.018854
NEUROD2	5.62212	1.5036e-06				NFE2L2	-1.02984	1.26291e-07
EMX1	5.29295	3.20413e-09				EBF1	-1.08193	0.0194832
FEZF2	4.89936	2.09294e-07				BCL6B	-1.22552	0.003649
BHLHE22	4.74987	5.19894e-06				ETS1	-1.36342	0.000230381
SCRT1	3.7524	0.000944047				LEF1	-2.02667	9.65315e-07
ARX	2.44095	0.00435726				CEBPD	-2.17755	9.39368e-06
HIVEP2	2.2105	8.12736e-09				ZIC1	-2.75384	8.53411e-08
SP9	2.17608	0.00807742				FOXJ1	-3.61766	8.61652e-05
EMX2	2.10659	0.0119381				FOXM1	-4.93806	1.10872e-18
YBX2	1.94386	0.0206001				E2F7	-5.02598	3.74615e-17
SOX7	1.5816	3.72216e-06
FBXL19	1.52373	7.8433e-05
FOXP1	1.42597	7.5279e-05
DEAF1	1.16509	1.25923e-05

## Sheet: OPC&MO
TABLE S5G- OPC AND MO SPECIFIC TP TFs
Upregulated genes	LogFC	Adj-P-Val				Downregulated genes	logFC	Adj-p-val
KCNIP3	2.42594	0.000169634				REPIN1	-1.05244	1.37474e-05
						GSX1	-3.20481	0.00324709
						MYBL2	-7.74944	8.34847e-25

## Sheet: NFO&MO
TABLE S5H- NFO AND MO SPECIFIC TP TFs
Upregulated genes	LogFC	Adj-P-Val				Downregulated genes	logFC	Adj-p-val
EGR4	4.72269	1.61022e-08				E2F1	-1.17986	0.0170108
FOXP2	2.81095	0.00428923				HLX	-1.60534	0.000118133
CSRNP3	2.67237	2.68893e-06				MSX1	-1.7881	1.11426e-06
ARNT2	1.71354	3.87901e-07				ASCL1	-1.93458	0.0329342
TCF20	1.51771	1.80028e-05				TEAD3	-2.03204	1.78357e-05
SGSM2	1.36808	4.93564e-05				SOX11	-3.32632	7.96173e-06
MEF2A	1.20424	3.35687e-07

## Sheet: Astro&NFO
TABLE S5I- ASTROCYTE AND NFO SPECIFIC TP TFs
Downregulated genes	logFC	Adj-p-val
POU3F2	-1.34573	0.0105534
RFX4	-1.42004	0.0173229

## Sheet: Astro&MO
TABLE S5J- ASTROCYTE AND MO SPECIFIC TP TFs
Downregulated genes	logFC	Adj-p-val
SP5	-1.38034	0.04279
HEY1	-1.77346	3.07471e-06
SOX2	-2.0165	7.92696e-06

[truncated: 10 more sheets: Micro&OPC, Micro&NFO, Micro&MO, Astro,OPC&NFO, Astro,NFO&MO, Micro,NFO&MO, OPC,NFO&MO, Astro,OPC,NFO&MO, Micro,OPC&NFO, Micro,OPC&MO]
