# Supplementary material for: Unraveling unique and common cell type-specific mechanisms in glioblastoma multiforme
Source: Comput Struct Biotechnol J. 2021 Dec 9;20:90–106. doi: 10.1016/j.csbj.2021.12.010 (PMC8688884; doi:10.1016/j.csbj.2021.12.010)
Supplement: Supplementary data 9 [file mmc9.xlsx]

## Sheet: Astrocyte
TABLE S6A- ASTROCYTE SPECIFIC TR TFs
Upregulated genes	LogFC	Adj-P-Val				Downregulated genes	logFC	Adj-p-val
SIX3	2.05172	0.0254724				OVOL1	-1.29032	0.0127723

## Sheet: Microglia
TABLE S6B- MICROGLIA SPECIFIC TR TFs
Upregulated genes	LogFC	Adj-P-Val
NFKB2	1.34827	0.0162414

## Sheet: OPC
TABLE S6C- OPC SPECIFIC TR TFs
Upregulated genes	LogFC	Adj-P-Val
BCL6	1.07125	0.00865785

## Sheet: MO
TABLE S6D- MO SPECIFIC TR TFs
Upregulated genes	LogFC	Adj-P-Val
BACH1	1.35425	0.00133487

## Sheet: NFO
TABLE S6E- NFO SPECIFIC TR TFs
Upregulated genes	LogFC	Adj-P-Val
CREB3L2	1.43896	0.0169305

## Sheet: Astro&NFO
TABLE S6F- ASTROCYTE AND NFO SPECIFIC TR TFs
Upregulated genes	LogFC	Adj-P-Val
KLF6	1.26277	0.0129483

## Sheet: OPC&NFO
TABLE S6G- OPC AND NFO SPECIFIC TR TFs
Downregulated genes	logFC	Adj-p-val
SOX1	-3.01408	0.0160502

## Sheet: OPC,NFO&MO
TABLE S6H- OPC,NFO AND MO SPECIFIC TR TFs
Downregulated genes	logFC	Adj-p-val
SOX10	-3.28927	0.0431841
