# Supplementary material for: Unraveling unique and common cell type-specific mechanisms in glioblastoma multiforme
Source: Comput Struct Biotechnol J. 2021 Dec 9;20:90–106. doi: 10.1016/j.csbj.2021.12.010 (PMC8688884; doi:10.1016/j.csbj.2021.12.010)
Supplement: Supplementary data 10 [file mmc10.xlsx]

## Sheet: Astrocyte
TABLE S7A- INSTRUCT PROTEIN-DOMAIN INTERACTION DATA OF ASTROCYTE TP
ProtA[Official Symbol]	ProtB[Official Symbol]	domainA	domainB	domainA_loc	domainB_loc
BDNF	NTF4	NGF	NGF	(130, 247)	(86, 209)
KRT19	KRT15	Filament	Filament	(79, 390)	(104, 416)
HBA2	AHSP	Globin	AHSP	(7, 107)	(5, 93)
TOLLIP	HERPUD1	CUE	ubiquitin	(230, 271)	(15, 89)
DST	ITGB4	CH	fn3	(335, 439);(220, 322)	(1128, 1208);(1529, 1612);(1221, 1310);(1642, 1728)
KCNJ10	KCNJ16	IRK	IRK	(31, 371)	(37, 367)
ACTR1A	SPTBN2	Actin	CH	(7, 376)	(58, 161);(175, 281)
FKBP8	MAPK14	FKBP_C	Pkinase	(112, 201)	(24, 308)
MACF1	ACTA1	CH	Actin	(79, 181);(195, 298)	(4, 377)
SNRPE	SNRPF	LSM	LSM	(23, 89)	(9, 74)
ARPC5	ARPC1B	P16-Arc	WD40	(9, 151)	(132, 170);(322, 358);(89, 122);(192, 230);(42, 80)
MEIS1	HOXA11	Homeobox	Homeobox	(273, 330)	(242, 298)
RHOA	PLD1	Ras	PH	(7, 180)	(221, 328)
DIABLO	BIRC6	Smac_DIABLO	BIR	(6, 239)	(261, 331)
TIMP3	MMP2	TIMP	Peptidase_M10	(22, 194)	(118, 446)
NME1	NME4	NDK	NDK	(5, 139)	(38, 172)
SHFM1	BRCA2	DSS1_SEM1	BRCA-2_OB1	(3, 63)	(2670, 2800)
SNRPD2	SNRPD1	LSM	LSM	(14, 111)	(5, 70)
CREB3L4	BATF3	bZIP_1	bZIP_1	(215, 291)	(33, 105)
RAB34	TGFBR1	Ras	Pkinase	(54, 218)	(205, 492)
STK36	MAST2	Pkinase	Pkinase	(4, 254)	(512, 785)
CDK4	CCND1	Pkinase	Cyclin_C	(6, 295)	(155, 284)

## Sheet: Microglia
TABLE S7B- INSTRUCT PROTEIN-DOMAIN INTERACTION DATA OF MICROGLIA TP
ProtA[Official Symbol]	ProtB[Official Symbol]	domainA	domainB	domainA_loc	domainB_loc
VIPR1	VIP	HRM	Hormone_2	(60, 125)	(81, 108);(125, 152)
CACNA1S	CALM3	Ca_chan_IQ	efhand	(1515, 1548)	(48, 76);(121, 149);(85, 113);(12, 40)
RASD2	ACVR1	Ras	Pkinase	(21, 191)	(208, 495)
CRADD	RIPK1	Death	Death	(117, 194)	(584, 668)
RELB	NFKB1	RHD	RHD	(127, 295)	(44, 242)
RNF114	UBE2E1	zf-C3HC4	UQ_con	(29, 67)	(51, 188)
RELA	NFKBIA	RHD	Ank	(21, 186)	(111, 142);(216, 248);(182, 214)
CSF3R	GRB2	fn3	SH2	(528, 612)	(60, 135)
FGR	SYK	SH2	SH2	(144, 226)	(168, 244);(15, 92)
PXN	CRKL	LIM	SH3_1	(358, 413);(535, 590);(417, 472);(476, 531)	(129, 175)
CTSB	CST7	Peptidase_C1	Cystatin	(80, 329)	(37, 133)
FTL	FTH1	Ferritin	Ferritin	(14, 155)	(18, 159)
FADD	TRADD	Death	Death	(98, 181)	(217, 304)
TNFRSF14	TNFSF14	TNFR_c6	TNF	(78, 119)	(112, 240)
SH3BP2	VAV1	SH2	SH2	(458, 538)	(671, 745)
BATF3	ATF7	bZIP_1	bZIP_1	(33, 105)	(341, 404)
MAPKAPK3	MAPK14	Pkinase	Pkinase	(44, 304)	(24, 308)
CD3E	PIK3R1	ITAM	SH2	(185, 205)	(624, 698);(333, 408)
IRF1	IRF9	IRF	IRF	(5, 114)	(9, 117)
PYCARD	NLRC4	CARD	CARD	(112, 195)	(1, 87)
TLR5	MYD88	TIR	TIR	(695, 835)	(163, 292)
C2	MASP1	VWA	Trypsin	(254, 452)	(449, 691)
CD80	CTLA4	V-set	V-set	(8, 134)	(37, 151)
	NFKB2	Ank	Ank	(267, 299);(233, 265);(164, 195)	(667, 699);(527, 558)
NUAK2	ACVR1	Pkinase	Pkinase	(53, 303)	(208, 495)
ZYX	ENAH	LIM	WH1	(504, 570);(384, 441);(444, 500)	(1, 108)
BTG1	CNOT8	BTG	CAF1	(11, 127)	(13, 240)
BATF	BATF3	bZIP_1	bZIP_1	(24, 87)	(33, 105)
NCF2	NCF4	SH3_1	PB1	(463, 508);(246, 291)	(237, 329)
RHOH	KCNH2	Ras	PAS	(6, 172)	(26, 132)
TNNI2	TNNT3	Troponin	Troponin	(15, 145)	(73, 215)
MYC	MAX	Myc-LZ	HLH	(408, 439)	(24, 75)
RUNX3	CBFB	Runt	CBF_beta	(52, 186)	(1, 177)
S100A8	S100A9	S_100	S_100	(5, 48)	(8, 51)
HLA-DRA	HLA-DRB5	C1-set	MHC_II_beta	(118, 200)	(42, 116)
LIF	IL6ST	LIF_OSM	IL6Ra-bind	(2, 202)	(128, 217)
EIF4EBP1	EIF4E	eIF_4EBP	IF4E	(1, 118)	(38, 200)
PLAU	F2	Trypsin	Kringle	(179, 419)	(213, 291);(108, 186)
SERPINE1	PLAT	Serpin	Trypsin	(33, 402)	(311, 556)
IL1R2	IL1B	ig	IL1	(251, 328)	(147, 264)

## Sheet: OPC
TABLE S7C- INSTRUCT PROTEIN-DOMAIN INTERACTION DATA OF OPC TP
ProtA[Official Symbol]	ProtB[Official Symbol]	domainA	domainB	domainA_loc	domainB_loc
RIMS1	GRB2	C2	SH2	(1553, 1640);(759, 850)	(60, 135)
ADAP1	KIF13B	ArfGap	FHA	(6, 122)	(471, 535)
ITGA9	ITGB1	Integrin_alpha2	Integrin_B_tail	(459, 915)	(640, 728)
DBP	CEBPB	bZIP_2	bZIP_2	(254, 307)	(270, 323)
RAMP1	CALCRL	RAMP	HRM	(34, 148)	(62, 130)
H2AFX	TIAM2	Histone	RhoGEF	(18, 91)	(1103, 1292)
SNRPB	SNRPD1	LSM	LSM	(7, 82)	(5, 70)
CCNE2	CDK2	Cyclin_N	Pkinase	(112, 239)	(4, 286)
RFC4	RFC3	AAA	AAA	(74, 202)	(38, 185)
RFC2	RFC5	AAA	AAA	(72, 193)	(56, 177)
CRIP1	SH3GL3	LIM	SH3_1	(4, 61)	(291, 336)
JAM2	F2RL2	V-set	7tm_1	(28, 130)	(111, 358)
PCNA	FEN1	PCNA_C	XPG_I	(127, 254)	(146, 233)
CDK2	CCNB2	Pkinase	Cyclin_C	(4, 286)	(264, 382)
PKMYT1	CDK1	Pkinase	Pkinase	(110, 359)	(4, 287)

## Sheet: MO
TABLE S7D- INSTRUCT PROTEIN-DOMAIN INTERACTION DATA OF MO TP
ProtA[Official Symbol]	ProtB[Official Symbol]	domainA	domainB	domainA_loc	domainB_loc
KCNJ3	KCNJ6	IRK	IRK	(47, 385)	(57, 396)
PAK3	CDK2	PBD	Pkinase	(69, 142)	(4, 286)
CACNA1C	CALM3	Ca_chan_IQ	efhand	(1658, 1691)	(48, 76);(121, 149);(85, 113);(12, 40)
PPP3CA	FKBP8	Metallophos	TPR_1	(83, 285)	(306, 339)
ARHGAP32	CRK	SH3_1	SH3_1	(266, 313)	(138, 184)
IGSF21	PAEP	V-set	Lipocalin	(27, 133)	(34, 175)
BAIAP2	NCKIPSD	SH3_2	SH3_1	(378, 435)	(3, 50)
MYO9A	CDC42	RhoGAP	Ras	(2076, 2226)	(5, 178)
PAFAH1B1	PAFAH1B2	WD40	Lipase_GDSL	(140, 178);(99, 136);(266, 324);(224, 261);(370, 408);(328, 366);(182, 220)	(4, 209)
TAOK1	CSNK1E	Pkinase	Pkinase	(28, 281)	(9, 280)
PDPK1	PRKCE	Pkinase	Pkinase_C	(82, 341)	(688, 734)
MAFG	ATF7	bZIP_Maf	bZIP_1	(22, 116)	(341, 404)
ADRBK1	GIT1	Pkinase	Ank	(191, 453)	(166, 198)
IDH3A	IDH3G	Iso_dh	Iso_dh	(33, 358)	(56, 383)
RABEP1	RAB4A	Rab5-bind	Ras	(612, 807)	(10, 171)
PJA2	UBE2W	zf-C3HC4	UQ_con	(634, 674)	(7, 148)
PRKCA	BTK	Pkinase	PH	(339, 597)	(4, 133)
MCL1	BAX	Bcl-2	Bcl-2	(213, 312)	(63, 158)
NCK1	CD3E	SH2	ITAM	(282, 356)	(185, 205)
IKBKB	MAP3K7	Pkinase	Pkinase_Tyr	(15, 296)	(36, 284)
LIMS1	LPXN	LIM	LIM	(252, 308);(10, 67);(193, 248);(135, 188);(71, 126)	(152, 207);(211, 266);(329, 384);(270, 325)
PRKD3	GSK3A	PH	Pkinase	(417, 532)	(119, 403)

## Sheet: NFO
TABLE S7E- INSTRUCT PROTEIN-DOMAIN INTERACTION DATA OF NFO TP
ProtA[Official Symbol]	ProtB[Official Symbol]	domainA	domainB	domainA_loc	domainB_loc
PTPRR	PDGFRB	Y_phosphatase	Pkinase_Tyr	(415, 646)	(600, 958)
DOCK3	CRK	SH3_2	SH3_2	(10, 63)	(239, 294)
MBP	HLA-DRB5	Myelin_MBP	MHC_II_beta	(149, 304)	(42, 116)
SERPIND1	F2	Serpin	Trypsin	(129, 496)	(364, 613)
DUSP8	CDC25A	Rhodanese	Rhodanese	(12, 132)	(369, 476)
CHN1	ACVR1	C1_1	Pkinase	(206, 258)	(208, 495)
THRB	RXRA	Hormone_recep	zf-C4	(300, 458)	(133, 202)
CACNA1A	CALM3	Ca_chan_IQ	efhand	(1948, 1982)	(48, 76);(121, 149);(85, 113);(12, 40)
4-Sep	8-Sep	Septin	Septin	(141, 421)	(41, 314)
DLG3	ERBB4	SH3_1	Pkinase_Tyr	(507, 563)	(718, 974)
WASF1	CYFIP2	WH2	FragX_IP	(497, 514)	(384, 1248)
TF	TFRC	Transferrin	TFR_dimer	(361, 683);(25, 347)	(636, 752)
CIT	RHOA	Pkinase	Ras	(97, 360)	(7, 180)
KIT	JAK2	Pkinase_Tyr	Pkinase_Tyr	(589, 924)	(849, 1123);(545, 805)
NFASC	CRK	fn3	SH2	(933, 1018);(827, 920);(1118, 1195);(629, 714);(729, 813)	(13, 104)
DYNLL2	DNAL4	Dynein_light	Dynein_light	(1, 89)	(15, 105)
MPRIP	RHOA	PH	Ras	(44, 147);(388, 483)	(7, 180)
ACVR1B	INHBB	Activin_recp	TGF_beta	(32, 109)	(300, 407)
MAGI1	RAC1	PDZ	Ras	(643, 720);(1152, 1231);(472, 552);(998, 1091);(841, 922)	(5, 178)
RNF125	UBE2D4	zf-C3HC4	UQ_con	(37, 75)	(5, 142)
IPO13	UBE2I	IBN_N	UQ_con	(45, 111)	(8, 152)
CDC42EP4	CDC42	PBD	Ras	(26, 85)	(5, 178)
GNA12	ARHGEF12	G-alpha	RhoGEF	(30, 380)	(791, 976)
GNA13	ARHGEF1	G-alpha	RGS-like	(21, 376)	(42, 232)
PCGF2	UBE2T	zf-C3HC4	UQ_con	(18, 56)	(6, 147)
RDX	SLC9A3R1	FERM_M	EBP50_C-term	(88, 206)	(318, 358)
RAMP2	CALCRL	RAMP	HRM	(62, 175)	(62, 130)
CFH	C3	Sushi	A2M_N	(1167, 1228);(210, 262);(325, 389);(630, 684);(448, 505);(21, 80);(146, 205);(870, 926);(267, 320);(569, 623);(931, 984);(509, 564);(691, 744);(1109, 1163);(1048, 1102);(989, 1043);(811, 864);(85, 141);(385, 442)	(129, 224)
EPHA2	EPHA1	SAM_1	SAM_1	(902, 966)	(911, 975)
PTPN12	PTK2B	Y_phosphatase	Pkinase_Tyr	(58, 292)	(425, 679)
NEDD9	BCAR1	SH3_1	SH3_1	(9, 57)	(9, 57)
TRAIP	UBE2Z	zf-C3HC4	UQ_con	(7, 49)	(103, 261)
CASP8	CASP9	Peptidase_C14	Peptidase_C14	(234, 476)	(161, 413)
PROS1	PROC	EGF	Trypsin	(121, 153)	(212, 445)
TFPI	ELANE	Kunitz_BPTI	Trypsin	(216, 268);(124, 176);(53, 105)	(30, 242)
WEE1	CDK1	Pkinase	Pkinase	(299, 569)	(4, 287)

## Sheet: Astro&NFO
TABLE S7F- INSTRUCT PROTEIN-DOMAIN INTERACTION DATA OF ASTROCYTE AND NFO TP
ProtA[Official Symbol]	ProtB[Official Symbol]	domainA	domainB	domainA_loc	domainB_loc
RND1	PLXNB1	Ras	Plexin_cytopl	(15, 189)	(1561, 2102)
RGS20	GNAI1	RGS	G-alpha	(262, 377)	(6, 353)

## Sheet: Astro&MO
TABLE S7G- INSTRUCT PROTEIN-DOMAIN INTERACTION DATA OF ASTROCYTE AND MO TP
ProtA[Official Symbol]	ProtB[Official Symbol]	domainA	domainB	domainA_loc	domainB_loc
NRXN1	NLGN3	Laminin_G_2	COesterase	(1156, 1275);(312, 446);(58, 192);(508, 652);(746, 877);(933, 1061)	(19, 624)
ABR	ABL1	C2	SH2	(506, 594)	(127, 202)
DDB2	DDB1	WD40	CPSF_A	(232, 271);(112, 140);(284, 316)	(788, 1099)
PDGFC	PDGFRA	PDGF	I-set	(250, 337)	(319, 411);(216, 307)
SOX2	POU2F1	HMG_box	Pou	(41, 109)	(280, 354)
PTPRZ1	CSK	Y_phosphatase	SH2	(1750, 1991);(2048, 2281)	(82, 156)
VEGFA	PGF	PDGF	PDGF	(52, 130)	(52, 130)

## Sheet: Astro&OPC
TABLE S7H- INSTRUCT PROTEIN-DOMAIN INTERACTION DATA OF ASTROCYTE AND OPC TP
ProtA[Official Symbol]	ProtB[Official Symbol]	domainA	domainB	domainA_loc	domainB_loc
GNG3	GNB1	G-gamma	WD40	(13, 67)	(304, 340);(174, 212);(46, 83);(134, 170);(265, 298);(88, 125);(216, 254)
FGFR2	FGF8	I-set	FGF	(260, 359);(161, 248)	(70, 193)
TRIB2	UBQLN4	Pkinase	UBA	(72, 308)	(558, 595)

## Sheet: Micro&NFO
TABLE S7I- INSTRUCT PROTEIN-DOMAIN INTERACTION DATA OF MICROGLIA AND NFO TP
ProtA[Official Symbol]	ProtB[Official Symbol]	domainA	domainB	domainA_loc	domainB_loc
DGKZ	PRKCA	C1_1	Pkinase	(361, 420)	(339, 597)
RGS14	GNAI1	GoLoco	G-alpha	(499, 521)	(6, 353)
IFNGR1	IFNGR2	Tissue_fac	Interfer-bind	(1, 113)	(138, 238)
ATF3	JUN	bZIP_1	bZIP_1	(84, 143)	(250, 313)
CEBPB	RELA	bZIP_2	RHD	(270, 323)	(21, 186)
LCP2	LCK	SH2	SH3_1	(422, 505)	(67, 113)
FHL3	TRIP6	LIM	LIM	(162, 217);(101, 158);(221, 279);(40, 97)	(399, 464);(279, 336);(339, 395)
ITGB2	ITGAX	EGF_2	Integrin_alpha2	(582, 612);(497, 534)	(615, 1032)
CCR5	CXCR4	7tm_1	7tm_1	(47, 297)	(55, 302)
ARHGEF6	SH3GL3	RhoGEF	SH3_1	(245, 420)	(291, 336)
CYBA	NCF4	Cytochrom_B558a	SH3_1	(2, 195)	(176, 221)
NCF1	NCF2	SH3_1	PB1	(162, 207);(232, 277)	(351, 429)
TLR2	MYD88	TIR	TIR	(643, 781)	(163, 292)
RAC2	NCF2	Ras	TPR_1	(5, 178)	(71, 100)
CD74	HLA-DRA	MHC2-interact	MHC_II_alpha	(17, 129)	(29, 109)
CD180	LY86	LRR_1	E1_DerP2_DerF2	(150, 172);(78, 100);(371, 396)	(38, 161)
VAMP8	SNAP23	Synaptobrevin	SNARE	(9, 97)	(151, 211)
FCER1G	SYK	ITAM	SH2	(62, 82)	(168, 244);(15, 92)

## Sheet: Micro&OPC
TABLE S7J- INSTRUCT PROTEIN-DOMAIN INTERACTION DATA OF MICROGLIA AND OPC TP
ProtA[Official Symbol]	ProtB[Official Symbol]	domainA	domainB	domainA_loc	domainB_loc
TNFRSF1A	TRADD	Death	Death	(357, 441)	(217, 304)
HMOX1	HMOX1	Heme_oxygenase	Heme_oxygenase	(11, 216)	(11, 216)
E2F2	TFDP1	E2F_TDP	E2F_TDP	(129, 194)	(111, 193)

[truncated: 14 more sheets: Micro&MO, OPC&NFO, NFO&MO, OPC&MO, Astro,OPC&NFO, Astro,OPC&MO, Astro,NFO&MO, Astro,Micro&OPC, Astro,Micro&NFO, Micro,NFO&MO, Micro,OPC&NFO, OPC,NFO&MO, Astro,OPC,NFO&MO, Micro,OPC,NFO&MO]
