# Supplementary material for: Unraveling unique and common cell type-specific mechanisms in glioblastoma multiforme
Source: Comput Struct Biotechnol J. 2021 Dec 9;20:90–106. doi: 10.1016/j.csbj.2021.12.010 (PMC8688884; doi:10.1016/j.csbj.2021.12.010)
Supplement: Supplementary data 11 [file mmc11.xlsx]

## Sheet: Astrocyte
TABLE S8A- INSTRUCT PROTEIN-DOMAIN INTERACTION DATA OF ASTROCYTE TR
ProtA[Official Symbol]	ProtB[Official Symbol]	domainA	domainB	domainA_loc	domainB_loc
TNNI3	TNNC1	Troponin	efhand	(46, 177)	(96, 124);(56, 84);(132, 160)

## Sheet: Microglia
TABLE S8B- INSTRUCT PROTEIN-DOMAIN INTERACTION DATA OF MICROGLIA TR
ProtA[Official Symbol]	ProtB[Official Symbol]	domainA	domainB	domainA_loc	domainB_loc
IL7R	FYN	fn3	SH2	(130, 218)	(149, 231)
TNFSF14	LTBR	TNF	TNFR_c6	(112, 240)	(43, 80);(83, 124)

## Sheet: MO
TABLE S8C- INSTRUCT PROTEIN-DOMAIN INTERACTION DATA OF MO TR
ProtA[Official Symbol]	ProtB[Official Symbol]	domainA	domainB	domainA_loc	domainB_loc
BACH1	ATF7	bZIP_1	bZIP_1	(558, 618)	(341, 404)

## Sheet: NFO
TABLE S8D- INSTRUCT PROTEIN-DOMAIN INTERACTION DATA OF NFO TR
ProtA[Official Symbol]	ProtB[Official Symbol]	domainA	domainB	domainA_loc	domainB_loc
MAP3K8	NFKB1	Pkinase	Ank	(140, 388)	(718, 750);(582, 613);(650, 682)

## Sheet: Astro&NFO
TABLE S8E- INSTRUCT PROTEIN-DOMAIN INTERACTION DATA OF ASTROCYTE AND NFO TR
ProtA[Official Symbol]	ProtB[Official Symbol]	domainA	domainB	domainA_loc	domainB_loc
ACTG1	TMSB4X	Actin	Thymosin	(2, 375)	(2, 42)

## Sheet: OPC&NFO
TABLE S8F- INSTRUCT PROTEIN-DOMAIN INTERACTION DATA OF OPC AND NFO TR
ProtA[Official Symbol]	ProtB[Official Symbol]	domainA	domainB	domainA_loc	domainB_loc
THBD	F2	Tme5_EGF_like	Trypsin	(406, 439)	(364, 613)
RAC3	ARHGDIA	Ras	Rho_GDI	(5, 178)	(1, 201)
ARHGAP33	RAC1	RhoGAP	Ras	(329, 480)	(5, 178)

## Sheet: Micro&NFO
TABLE S8G- INSTRUCT PROTEIN-DOMAIN INTERACTION DATA OF MICROGLIA AND NFO TR
ProtA[Official Symbol]	ProtB[Official Symbol]	domainA	domainB	domainA_loc	domainB_loc
PDLIM4	PTPN13	PDZ	PDZ	(4, 81)	(1093, 1176);(1883, 1962);(1788, 1866);(1501, 1585);(1368, 1450)

## Sheet: Astro,OPC&NFO
TABLE S8H- INSTRUCT PROTEIN-DOMAIN INTERACTION DATA OF ASTROCYTE, OPC AND NFO TR
ProtA[Official Symbol]	ProtB[Official Symbol]	domainA	domainB	domainA_loc	domainB_loc
THBS1	LRP1	EGF_CA	EGF_CA	(588, 638)	(2982, 3021);(150, 188)

## Sheet: OPC,NFO&MO
TABLE S8I- INSTRUCT PROTEIN-DOMAIN INTERACTION DATA OF OPC, NFO AND MO TR
ProtA[Official Symbol]	ProtB[Official Symbol]	domainA	domainB	domainA_loc	domainB_loc
ZNRF2	UBE2D4	zf-C3HC4	UQ_con	(199, 238)	(5, 142)
